# Supplementary material for: Changing perioperative prophylaxis during antibiotic therapy and iterative debridement for orthopedic infections?
Source: PLoS One. 2019 Dec 18;14(12):e0226674. doi: 10.1371/journal.pone.0226674 (PMC6919616; doi:10.1371/journal.pone.0226674)
Supplement: S1 File — (XLSX) [file pone.0226674.s001.xlsx]

## Sheet: Feuil1
prior antibiotics	female sex	age (in years)	index infection type	second looks performed	intraoperative (main) pathogen 1 (ABS = Absence, SCN = coagulase-negative staphylococci)	intraoperative pathogen 2
Augmentin	0	21	arthrite		S. pyogenes
	0	50	bursite		MSSA
Augmentin	0	63	Foot osteomyelitis		E. coli	S. gordonii
	0	44.2464	cellulitis/phlegmona		S. pyogenes	CoNS
	0	29.5852	cellulitis/phlegmona		MSSA
Tazobac	0	70	abces	1	Peptostreptococcus
Vanco, Ro	0	29	abces	1	MSSA
Augmentin	1	72	hematoma		ABS
	1	49	arthrite		MSSA
Tavanic, Rifa	0	50	non foot OM	1	SCN
	0	51	bursite		MSSA
Augmentin	1	45	arthrite		ABS
	0	49	PTG	1	CA-MRSA
	1	51.3648	spondylodiscitis		MSSA
Zinacef	0	43.4114	tibia osteomyelitis		E. cloacae
	0	70	bursite	0	MSSA
Augmentin	1	65	Foot osteomyelitis		MRSA
Vanco	0	67	abces		E. faecium
	0	40	abces		ABS
Augmentin	1	72	bursite		ABS
	0	67	plate	0	E. cloacae	Clostridium
Floxa	0	38	abces		MSSA
Augmentin	1	33	scar		S. epidermidis
	0	40	bursite		S. dysgalactiae
	0	79	nail	0	S. agalactiae groupe B
Ro, Augmentin	0	28	ulcer/scar		ABS
Zinacef	0	75	amputation stump		MRSA
	0	19.5784	plate		SCN
Clamoxyl	0	53	non foot OM	0	ABS
Cipro	0	24	abces		P. aeruginosa
	1	78	ulcer/scar		MSSA	S. pyogenes
	1	78	Foot osteomyelitis		S. pyogenes
	0	29	abces	1	MSSA	S. milleri
	0	32	abces		MSSA	Peptostreptococcus
	0	36	abces
	0	36	abces
	0	38	abces		MSSA	E. cloacae
	1	45	plate		SCN	E. faecalis
Tienam	1	35	abces		MSSA
Tienam	0	63	amputation stump		Enterococcus
	0	26	abces		flore mixte	flore mixte
	0	33	bursite		S. pyogenes
Dala, Zinacef	0	78	abces		E. coli
	0	39.2033	cellulitis/phlegmona	1	S. alpha-hemolytique	Peptostreptococcus
	0	33.6893	cellulitis/phlegmona		MSSA
	1	57	abces		MSSA
	0	48	bursite	0	S. pyogenes
Vanco, Dala, Augmentin	0	78	abces	0	ABS
	0	54	abces		S. epidermidis
	1	76	spondylodese	0	P. aeruginosa	MSSA
	0	66	cellulitis/phlegmona		MSSA	E. cloacae
	0	66	arthrite		S. anginosus	MSSA
Zinacef	1	66	plate	1	MSSA
	0	54.152	abces	0	MSSA
Vanco	0	54.4986	amputation stump	0	MRSA	S. maltophilia
Augmentin	0	33	abces		S. anginosus
	1	84	plate		MSSA
atb XXX	0	48.6023	Foot osteomyelitis		P. aeruginosa
Augmentin	0	37.8371	arthrite		MSSA
Augmentin	0	38	abces	1	S. agalactiae
	0	24	arthrite		Neisseria macacae
	0	62	Foot osteomyelitis		P. mirabilis	MSSA
Fucidine	1	34	abces	1	Streptococcus
	1	57.525	abces		MSSA
Floxa	1	39	abces	1	MSSA
Ro, Flagyl	0	42	abces		Bacteroides stercolis	Fusobacterium
Zinat	1	60	cellulitis/phlegmona	1	Actinomyces	anaerobes
Cipro, Bactrim	1	56	tibia osteomyelitis		P. aeruginosa	E. coli
Vanco	0	24	abces	0	MRSA	MSSA
	0	48	ulcer/scar	0	MSSA
Augmentin	0	62	abces	0	E. coli BLSE
	0	36	abces	1	MSSA
	0	71	arthrite	0	MSSA
Kefzol	0	68	Foot osteomyelitis		M. morganii	P. vulgaris
	0	61	spondylodiscitis		S. lugdunensis
Augmentin, Floxa	0	44	bursite		MSSA
	1	74.935	plate		MSSA
	0	45	bursite		MSSA
	0	84.8652	arthrite		MSSA	S. dysgalactiae
Augmentin	0	57	ulcer/scar		MSSA
	1	66.0397	arthrite		MSSA
Augmentin	0	29	bursite	1	MSSA
	0	54	arthrite	0	MSSA
	0	54	abces	1	MSSA
	0	54	abces		MSSA
Zinacef	0	50	ulcer/scar		MSSA	P. aeruginosa
	0	35	bursite		MSSA
Ro, Flagyl	0	72	other prostheses	1	E. durans
	0	35	bursite	1	S. dysgalactiae
Tavanic	0	48	arthrite		ABS
	0	41	bursite		MSSA
	0	32	arthrite		E. coli	S. bovis
	0	49	tibia osteomyelitis		MSSA
	0	17	tibia osteomyelitis	1	MSSA
	1	47	arthrite	0	P. aeruginosa	C. brakii
Augmentin	0	44	bursite		CA-MRSA
	1	33	abces		flore mixte	flore mixte
	1	24	bursite		ABS
Augmentin	0	58	tibia osteomyelitis	1	S. lugdunensis	Dermatobacter
	0	24	Foot osteomyelitis		P. mirabilis	MSSA
	0	85	bursite		ABS
	0	84	bursite		MSSA
Tienam	0	84.5589	amputation stump		E. faecalis	Providencia rustigianii
atb XXX	0	73	abces		MRSA
Ro	0	73	non foot OM		CA-MRSA
Ro	0	73	abces		CA-MRSA
	0	81	bursite		S. parasanguinis
Augmentin	0	46	bursite		MSSA
	0	58	non foot OM		P. acnes	S. epidermidis
Maxipime, Tienam	0	36	amputation stump		Enterobacter
	1	66.193	cellulitis/phlegmona		ABS
	1	28.6899	cellulitis/phlegmona		S. pyogenes
	0	62	plate	1	E. coli
Floxa	1	84.5613	non foot OM	1	MSSA
	1	27.3229	cellulitis/phlegmona	1	MSSA	S. dysgalactiae
Augmentin	0	62	abces		MSSA
	0	33	bursite	1	S. pyogenes
	1	77	Foot osteomyelitis		E. cloacae
	0	70	nail	0	E. faecalis
Vanco	0	78.204	tibia osteomyelitis		MSSA
Zinacef	1	62.6256	plate		MSSA
Augmentin	1	69	ulcer/scar	0	P. aeruginosa	E. faecalis
Augmentin	1	69	Foot osteomyelitis		P. aeruginosa	Flore mixte
Tazobac, Zinacef	0	85	Foot osteomyelitis		ABS
Bactrim	0	82	ulcer/scar		MSSA
	1	53	abces		MSSA
	0	28	abces		Streptococcus
Zinacef	0	23.8193	nail	1	ABS
	0	82	nail		MRSA
Vanco, Augmentin	0	43	nail	1	S. pyogenes
	0	31	bursite		ABS
Zinacef	1	60.1396	nail	0	E. coli	B. fragilis
Augmentin	1	29	abces		Streptococcus
	0	25	cellulitis/phlegmona		MSSA
	0	34	abces	1	MSSA
	0	78	cellulitis/phlegmona		P. multocida
Vanco, Tienam	0	59.7534	Foot osteomyelitis		MRSA	S. maltophilia
Augmentin	0	80.2519	cellulitis/phlegmona	1	ABS
	1	27	abces	1	MSSA
	0	30	cellulitis/phlegmona		MSSA
Zinacef	0	49	arthrite		MRSA	P. aeruginosa
	0	50	tibia osteomyelitis		MSSA	P. aeruginosa
	1	59	abces	1	MRSA
	0	76	abces	0	MSSA
Zinacef	0	37.7823	nail	1	MSSA
	1	34	non foot OM		MSSA
	0	61	bursite		Streptococcus anginosus	Neisseria
	1	21	scar		P. aeruginosa
	0	74	abces		MSSA
	0	55.1294	Foot osteomyelitis		MRSA
	1	60	Spondylodese		ABS
	0	36	abces		MSSA
	0	48	bursite	1	MSSA
Augmentin	0	35	bursite	1	S. pyogenes
Augmentin, Vanco, Fortam	1	43	arthrite		ABS
Augmentin	0	65	nail	1	MSSA	C. albicans
Augmentin	0	47	bursite		ABS
Augmentin	0	48	ulcer/scar		Streptococcus
	0	25	bursite		MSSA
Zinacef	0	75	abces	0	ABS
	1	58.8474	nail		MRSA
Cipro	1	88	non foot OM		E. coli-S
	1	24	abces		ABS
	1	56	nail	1	S. constellatus
Peni, Floxa	0	57	abces	1	MSSA
	1	43	nail		P. acnes
	0	43.8001	cellulitis/phlegmona		S. mitis
Augmentin	0	56	abces		MSSA
Zinacef	0	75	spondylodese	1	E. aerogenes	P. aeruginosa
Kefzol	1	80	abces		MSSA
	1	65	other material		MSSA
	0	23	tibia osteomyelitis		P. aeruginosa
	0	17	bursite	0	MSSA
Augmentin	1	27.1513	cellulitis/phlegmona		MSSA
Augmentin	0	51	bursite		ABS
Augmentin	1	95	abces		B. fragilis	E. aerogenes
	0	22	bursite		MSSA
	1	80	bursite	0	MSSA
Zinacef	0	57	bursite		MSSA
Zinacef, Bactrim	1	40.5558	Foot osteomyelitis	0	MSSA
	1	65	bursite		ABS
Augmentin	0	60	ulcer/scar		MSSA
Augmentin	0	18	bursite		MSSA
	0	32	abces	1	Streptococcus
	0	41	abces		MSSA	S. intermedius
	1	74.4285	arthrite	1	MSSA
	1	57.5606	cellulitis/phlegmona		MRSA
Tazobac	0	50	arthrite	1	ABS
Floxa	0	84	bursite		MSSA
Augmentin	0	35	bursite		ABS
Clamoxyl, Floxa	0	50	tibia osteomyelitis		ABS
	1	28	cellulitis/phlegmona		MSSA	Enterobacter
	0	53	bursite	1	MSSA
Vanco, Tazobac	0	73	nail		ABS
Tienam, Gara	0	70.2164	amputation stump	0	S. agalactiae
	0	56	abces		E. coli	P. mirabilis
Augmentin	1	29.6153	cellulitis/phlegmona		MRSA	K. oxytoca
	0	37	abces		MSSA
Augmentin	1	28	abces		E. coli-S
Augmentin	1	61	Foot osteomyelitis		MSSA
Augmentin	1	67	bursite		ABS
Kefzol	1	68	abces		E. coli	Bacteroides
Dala	1	57	non foot OM	0	S. anginosus-R	S. parasanguinis-R
Augmentin	0	21	abces		S. anginosus
	0	47	arthrite		ABS
Augmentin	0	49	bursite		MSSA
	0	30	bursite		S. dysgalactiae
	1	76	nail	0	Enterococcus
Augmentin	0	70	Foot osteomyelitis		S. epidermidis-R
Augmentin	0	71	Foot osteomyelitis		MSSA	S. constellatus
Augmentin	0	27	abces		MSSA
Augmentin	0	44	cellulitis/phlegmona		S. pyogenes
	1	78	nail		Enterococcus
	0	87	bursite		MSSA
	1	78	cellulitis/phlegmona		P. multocida
	1	78	arthrite	1	MSSA
	1	80.2464	cellulitis/phlegmona		MSSA	Enterococcus
	1	44	abces	0	ABS
	0	56	abces	0	ABS
	1	96	bursite		MSSA
	1	46.6146	cellulitis/phlegmona		ABS
	0	67	abces		S. epidermidis
Cefpodoxime	0	77	Foot osteomyelitis		ABS
	1	39	non foot OM		MSSA
	0	59	abces		MSSA
Augmentin	1	85	abces	0	S. pyogenes
Vanco, Tazobac	1	58	abces		E. faecalis	P. aeruginosa
	0	30	abces		MSSA
Augmentin	0	87	bursite		MSSA
	1	45	nail	1	MSSA
	1	25	abces		MSSA
Vanco, Tazobac, Dala	0	41	fasciitis	1	S. pyogenes
Tazobac, Flagyl	0	73	fasciitis	0	E. coli
	0	61	abces		P. acnes
	1	83.989	nail		SCN
Augmentin	0	61.5688	cellulitis/phlegmona	0	S. agalactiae
Augmentin	0	51.6057	nail		MSSA
Vanco, Fortam	1	66.8411	amputation stump	1	MRSA	E. faecalis
	0	41	bursite		MSSA
Vanco	0	56.8433	tibia osteomyelitis	0	MSSA
	0	26	bursite		S. pyogenes
	0	50	non foot OM	0	MRSA	P. aeruginosa
	0	51	Foot osteomyelitis		MSSA	S. dysgalactiae
Augmentin	0	56	ulcer/scar		MSSA
	1	17	spondylodese	0	P. aeruginosa
	0	80	bursite	1	ABS
	0	30.6995	cellulitis/phlegmona		MSSA
	0	61	bursite		MSSA
	0	69	ulcer/scar		E. coli
Augmentin	1	78	nail	1	CA-MRSA
	0	44.2957	nail	0	S. epidermidis
Augmentin	0	64	other material		ABS
	0	60	bursite		S. pyogenes
	0	71	arthrite	1	E. coli
Augmentin	0	27	cellulitis/phlegmona		ABS
	1	24	abces		MSSA
Augmentin	0	73.5315	amputation stump		MRSA
	0	32	bursite		MSSA
	1	63	bursite		MSSA
	0	45	bursite	0	MSSA
Ro	1	79.3511	abces		E. coli
	1	90	abces		MSSA
Augmentin	1	60	arthrite		ABS
Tienam, Tazobac, Obracin, Clamoxyl	0	65	abces	1	F. necrophorum
	0	71	bursite		MSSA
	1	82.1109	abces	1	S. lugdunensis
	0	21	tibia osteomyelitis		MSSA	S. milleri
	0	43	abces	1	P. acnes
	1	88.1177	nail	1	MRSA	SCN
Augmentin	0	88	abces		Streptococcus
Augmentin	0	65.6591	nail	1	Enterococcus
	1	74	hematoma	1	MSSA
Cipro	0	74	nail		S. sanguis
Kefzol	0	71	hematoma		MSSA
	0	53	abces	0	SCN
	0	53	bursite		E. cloacae
Zinacef	0	53	abces	1	S. epidermidis
	0	26	bursite		MSSA
	0	30	abces		Flore Gram +	Flore Gram +
Augmentin	1	90.5079	abces		Prevotella oralis
Augmentin	1	67	plate	1	S. epidermidis R
Dapto, Tazobac	0	67	plate		K. pneumoniae BLSE-Tazo S
Augmentin	1	40	abces		E. coli
Cipro	1	61	ulcer/scar		E. faecalis	S. simulans
Cipro, Floxa	0	38	abces	1	S. pyogenes
	0	55	hematoma	1	MSSA
Augmentin	1	83	cellulitis/phlegmona		flore mixte	flore mixte
	1	41	abces		Corynebacterium
Zinacef	1	55	bursite	0	S. pyogenes
Augmentin	0	42	bursite		ABS
	0	48.2327	Foot osteomyelitis		E. coli	SCN
	0	78	non foot OM	0	K. pneumoniae	E. cloacae
Augmentin	1	78	PTH	1	MSSA
Ro, Podamefex	1	65	abces		SCN
	1	87	ulcer/scar		P. aeruginosa
	0	40	abces		MSSA	S. agalactiae
Zinacef	0	21.4757	non foot OM	1	E. aerogenes
Augmentin	0	70	abces		E. cloacae	SCN-R
Bactrim, Vibra	1	47	cellulitis/phlegmona		P. acnes
	0	41.7276	abces		MSSA
Augmentin	0	44	abces		SCN-S
	1	84.7036	Foot osteomyelitis		P. mirabilis
	1	83.948	nail		SCN
Augmentin	0	70.8356	amputation stump		E. cloacae
	0	30	bursite		ABS
Ro, Flagyl, Tazobac	0	70	abces		ABS
Tazobac, Ro, Flagyl	0	70	abces		S. epidermidis-R	S. lugdunensis
	0	70	abces		S. constellatus	B. fragilis
Vanco, Ro	1	56	non foot OM	1	MSSA
	0	62	arthrite		S. pyogenes
	0	87.0746	abces	0	S. pyogenes
Augmentin	0	63	bursite		MSSA
	0	40	bursite		ABS
	1	78	abces		S. agalactiae
Augmentin	1	26	abces		MSSA	P. aeruginosa
	0	52	bursite		ABS
Tienam	0	63	Foot osteomyelitis		S. agalactiae
Floxa, Rifa	1	76	non foot OM		MSSA
Augmentin	0	57	bursite		MSSA
	0	73	bursite		MSSA
Floxa, Zinacef	1	71.3073	plate	1	SCN
Augmentin, Klacid	0	54	abces	1	ABS
Augmentin	1	78	arthrite		ABS
	0	47	bursite		ABS
Augmentin	0	32.8022	tibia osteomyelitis		MSSA
Dala, Tazobac	1	77.1781	amputation stump		SCN
	1	17	abces		MSSA
Augmentin	1	59	abces		MSSA
	1	77	abces		MSSA
Zinacef	0	25.5934	tibia osteomyelitis	1	P. aeruginosa
	0	65	non foot OM		MSSA
Augmentin, Tienam	0	75	abces		MSSA
	0	80	ulcer/scar		S. agalactiae	P. aeruginosa
	0	67	bursite		MSSA
Vanco	1	84	abces	1	MRSA
	0	43	abces		MSSA	S. pyogenes
Augmentin	0	27	abces		ABS
	1	61	bursite		S. agalactiae	S. epidermidis
	0	37.4757	plate		MSSA
Augmentin	1	54	arthrite		MSSA
	0	74.6612	abces		MSSA
Augmentin	0	34	abces		S. intermedius
Augmentin	0	73.1781	amputation stump		MSSA
Cipro	0	80	nail	0	S. epidermidis
Augmentin, Bactrim, Ro	0	78	ulcer/scar		MSSA
	0	22	tibia osteomyelitis		MSSA
Pristinamycine, Augmentin	1	21	abces		Fusobacterium	Parvimonas
	1	73.796	plate	1	SCN
	0	60	bursite	1	MSSA
	0	60.3915	abces		MSSA
Vanco, Gara, Dala	0	27	abces		MSSA
	0	86.705	nail	0	MRSA	E. cloacae
	0	45	bursite		MSSA
	0	62	arthrite	0	MSSA
E. coli	1	85	ulcer/scar		Peptostreptococcus
	0	79	bursite	0	MSSA
Zinacef, Flagyl	1	32.4575	amputation stump	0	E. faecalis	Bacillus
Augmentin	0	39	abces	1	S. constellatus
	0	43	abces		ABS
	0	67.8877	amputation stump		SCN-R	SCNMR
Tienam, Dala	0	68	fasciitis	0	S. marcescens-S
	0	18	non foot OM	1	P. aeruginosa	E. coli
Augmentin	0	51	abces	1	MSSA
	0	73	arthrite	1	ABS
	1	52.9528	nail		S. agalactiae
	0	17	bursite		MSSA
Zinacef	0	51	ulcer/scar	0	M. morganii	P. aeruginosa
Zinacef	0	40	bursite		MSSA
Augmentin	0	49.7358	cellulitis/phlegmona	0	ABS
	0	66	ulcer/scar	1	S. constellatus	K. pneumoniae
Augmentin	0	84	abces		C. freundii
Ro, Klacid	0	82	abces		ABS
	0	17.9959	cellulitis/phlegmona		P. multocida	CoNS
	0	63	bursite		MSSA	S. agalactiae
	0	62	arthrite		MSSA	P. mirabilis
Augmentin	0	53	bursite		MSSA
Tazobac	0	64	other material		ABS
Augmentin	0	74	bursite		MSSA
	1	78	PTG	1	MSSA
Dala	1	85	PTG	1	S. epidermidis S
Augmentin	0	34	bursite		ABS
Augmentin	0	60.6242	cellulitis/phlegmona		MSSA
	0	51	bursite		MSSA
Zinacef	0	79	Foot osteomyelitis		M. morganii-R	P. mirabilis
	1	62.4285	abces	1	ABS
Vanco	1	80.1369	abces	0	MSSA
	0	33	bursite		ABS
atb XXX	0	25	plate		Meningocoque
Augmentin	1	35	cellulitis/phlegmona		MSSA
	0	24	abces		MSSA
Floxa	0	21	bursite		MSSA
	1	58	fasciitis		ABS
Augmentin	1	40	arthrite	1	S. epidermidis-R
	1	83	plate		MSSA
	1	57	non foot OM		P. acnes
	0	53	abces	1	Klebsiella
Bactrim	0	34.3847	tibia osteomyelitis	0	Bacillus sp
Augmentin	1	81	ulcer/scar		S. agalactiae
Augmentin	0	37	cellulitis/phlegmona		ABS
	0	90	bursite		MSSA
	0	46	cellulitis/phlegmona		S. pyogenes	Bacillus
	0	61	ulcer/scar		M. morganii
	0	43	plate	1	E. cloacae	K. pneumoniae
	0	58.9103	Foot osteomyelitis	0	S. agalactiae	anaerobes
	0	89	bursite	1	K. oxytoca
	0	63.4853	cellulitis/phlegmona		S. agalactiae
	1	30	bursite		MSSA
	0	79	abces		P.aeruginosa	S. epidermidis
Augmentin	0	54	arthrite		ABS
Zinacef	0	36	nail	0	Bacillus-R	S. capitis
Augmentin	0	89	bursite		E. cloacae
	0	17.3744	abces		MSSA
	1	78.4504	nail		Streptococcus
	0	28	abces		MSSA	S. oralis
	0	28	Foot osteomyelitis		Streptococcus	S. lugdunensis
Augmentin	1	76	bursite	1	MSSA
Augmentin	1	50.9733	cellulitis/phlegmona		ABS
Augmentin	0	71	abces	1	MSSA
Augmentin	1	91	plate		MRSA
	1	74.4586	nail	0	S. mitis
Augmentin, Tienam	0	68	abces	1	ABS
Augmentin, Tienam, Vanco	0	68	bursite		MSSA
Kefzol	0	74	other prostheses	1	P. aeruginosa
	0	58	bursite		MSSA
	0	44	abces	1	MSSA
Ro, Vanco	0	53	bursite	0	S. agalactiae
	0	53	Foot osteomyelitis		MSSA	K. pneumoniae
Dapto, Rifa	0	54	abces	1	P. aeruginosa
	0	54	abces		E. faecalis
	0	54	spondylodiscitis		S. epidermidis-R
	0	54	tibia osteomyelitis		MSSA
Tienam, Meronem	1	53	Foot osteomyelitis		P. aeruginosa-S
	0	25	bursite		S. alpha-hemolytique	S. caprae
Zinacef	1	55	plate		S. epidermidis-R
	0	31	abces		E. coli	S. epidermidis
Augmentin	0	76	bursite		MSSA
	1	52	abces	1	S. intermedius	Anaerobes
	0	65.7112	arthrite	0	ABS
	1	41	bursite		ABS
	1	32	ulcer/scar		MSSA
	1	32	abces		MSSA
	0	72	scar		K. pneumoniae
Augmentin	1	27	abces	1	ABS
Cipro	0	61	bursite		ABS
Augmentin	0	80	arthrite		ABS
	0	19	tibia osteomyelitis		MSSA	S. pyogenes
Meronem, Bactrim	0	30	ulcer/scar		ABS
Augmentin	1	32	cellulitis/phlegmona		ABS
Augmentin	1	82	abces		S. agalactiae	MSSA
	0	76	bursite		MSSA
	0	76	bursite		MSSA
Tazobac	1	44	abces		MSSA
	1	54	abces		Streptococcus
	0	21.3552	arthrite	0	ABS
	1	46.5599	cellulitis/phlegmona		MSSA
Vanco	0	72.9172	arthrite		MRSA
	0	70.9651	Foot osteomyelitis		MSSA
Cipro, Augmentin	1	61	abces		ABS
Augmentin	0	56	bursite		ABS
Augmentin, Tienam	1	67	PTG	1	ABS
	0	63	non foot OM		P. aeruginosa
Vanco, Cipro	0	79.737	amputation stump	1	E. faecalis	E. coli
	0	77.0103	nail		E. cloacae
	1	58.0233	plate		MSSA
	0	61	PTH	1	MSSA
Augmentin	0	72	Foot osteomyelitis	1	E. cloacae	P. aeruginosa
	1	71	bursite	0	MSSA
	0	70.475	nail		MRSA
Vanco, Tienam	0	78.1425	amputation stump		MRSA	E. cloacae
	1	90.8337	nail		MRSA
Tienam	1	81	nail	0	C. fetus
Augmentin	0	43	bursite		ABS
Tienam, Tavanic	0	43	abces	0	MSSA
Augmentin	0	48	bursite		MSSA
Tazobac	0	58	abces		MSSA
	0	85.2676	nail	1	MSSA
Augmentin, Floxa, Gara	1	69	non foot OM	1	MSSA
	1	67	non foot OM	1	MSSA
	0	72	ulcer/scar	1	MSSA
Tienam	0	60	Foot osteomyelitis		S. agalactiae	A. baumanni
	0	61	ulcer/scar		P. mirabilis	MSSA
	0	91	nail	0	P. mirabilis
Tazobac, Dala	0	21	abces	0	P. aeruginosa
Augmentin	0	50	abces	1	MSSA
Augmentin	0	50	cellulitis/phlegmona		MSSA
Tazobac	1	57	amputation stump		P. aeruginosa
Floxa, Rifa	0	56	nail	1	MSSA
Augmentin	1	42	abces		MSSA
Dala	0	55	abces		S. anginosus-R
	0	66	PTH	0	MSSA	E. faecalis
Cipro, Rifa	0	30.8172	ulcer/scar	0	E. cloacae	E. faecalis
Dala	1	52	non foot OM	1	S. anginosus-R
	0	86.9952	Foot osteomyelitis		C. brakii	P. aeruginosa
Dala	1	80.063	Foot osteomyelitis		MSSA	S. agalactiae
Augmentin	1	56	arthrite		E. coli
	0	53	ulcer/scar		S. agalactiae	S. lugdunensis
Vanco, Augmentin	1	28	abces	1	ABS
Augmentin	0	32	arthrite		MSSA
Augmentin	0	32	abces		ABS
	1	75	abces		P. acnes
	0	27	abces		S. milleri
	0	30	abces		S. milleri
Dalacin	0	32	abces		S. anginosus	S. mitis
	0	34	abces		S. anginosus
	1	38	abces		MSSA	S. pyogenes
	1	87	arthrite	0	E. coli
Augmentin	0	51.0198	cellulitis/phlegmona		ABS
Augmentin	0	43	ulcer/scar	1	ABS
	0	41	bursite	1	MSSA
Cipro, Augmentin	0	80	amputation stump		P. mirabilis
	1	55	cellulitis/phlegmona		Pasteurella canis	S. alpha-hémolytique
	1	89	hematoma		E. faecalis
Augmentin	0	50	abces		E. cloacae	P. mirabilis
Augmentin	0	45	bursite		MSSA
	0	43.0883	cellulitis/phlegmona		MRSA
Augmentin, Tazobac	0	73	abces	0	E. cloacae
	0	21.4456	Foot osteomyelitis	1	MSSA
	1	32	bursite		MSSA
	0	42	ulcer/scar	1	S. agalactiae	S. dysgalactiae
Augmentin	0	43	ulcer/scar		MSSA	S. dysgalactiae
	0	48	arthrite		MSSA
	0	23	non foot OM		ABS
	0	43	abces	1	MSSA
Cipro	1	29	non foot OM	0	E. aerogenes
Tavanic, Dala	0	49	abces	1	S. epidermidis-R	E. casseliflavus-R
Clindamycine	0	51	Foot osteomyelitis	1	S. pyogenes	MRSA
Floxa	0	80	arthrite	0	MSSA
	0	67	nail	0	P. aeruginosa
	0	49.8398	non foot OM	1	S. epidermidis
Augmentin	0	44	arthrite		S. pyogenes
Floxa	0	38	arthrite	0	S. dysgalactiae
Augmentin	0	23	other material		CA-MRSA
atb XXX	1	28	fasciitis	0	S. pyogenes
	0	70.204	abces	1	P. mirabilis
atb XXX	1	48	abces		MSSA
atb XXX	1	73	ulcer/scar		S. epidermidis	E.faecalis
atb XXX	0	43	bursite		MSSA
	0	71	amputation stump		S. epidermidis
	0	45	arthrite		ABS
	0	64	plate	1	MSSA
atb XXX	1	83.8467	nail	0	MSSA
atb XXX	0	30	abces		C. brakii
	0	34	abces		S. dysgalactiae
	0	64	non foot OM	1	Streptococcus sanguis	C. perfringens
Tienam	0	79	fasciitis	0	ABS
Augmentin	0	17	bursite		ABS
Augmentin	1	50	cellulitis/phlegmona		ABS
Tienam, Cipro, Invanz	0	32	abces	1	Propionibacterium avidum	S. lugdunensis
Augmentin	0	20	bursite		ABS
Zinacef	0	43	bursite	1	SCN
Augmentin	1	40	tibia osteomyelitis		ABS
	0	62	bursite		MSSA
atb XXX	1	64.397	nail		MSSA
	0	75	abces		MSSA	S. agalactiae
Floxa	0	43	bursite		MSSA
Vanco	0	59	abces	1	ABS
	1	54	cellulitis/phlegmona		flore mixte	flore mixte
	0	54	bursite		MSSA
Augmentin	1	26	abces		MSSA
Augmentin	1	82.3326	cellulitis/phlegmona		ABS
	0	88	non foot OM		MSSA
atb XXX	0	63.718	nail	0	MSSA
	1	83	arthrite	1	MRSA
	0	76	bursite		MSSA
	0	60	abces		Streptococcus
atb XXX	0	38	Foot osteomyelitis		S. agalactiae
	0	59	bursite		ABS
atb XXX	0	83.499	Foot osteomyelitis		Proteus	M. morganii
Cipro, Dala	0	64.1178	amputation stump		P. mirabilis
atb XXX	1	84	bursite		MSSA
Cipro	1	53	decubitus	0	flore mixte	flore mixte
	1	54	arthrite	0	P. mirabilis	B. fragilis
	0	37.0431	abces	1	MSSA
atb XXX	0	72	abces	0	S. pyogenes
atb XXX	0	49	ulcer/scar	1	MSSA	S. agalactiae
Augmentin	0	50	abces		P. aeruginosa	K. pneumoniae
	0	36	abces		CA-MRSA
Augmentin	0	68.052	ulcer/scar	0	Proteus	MSSA
	0	47	abces	0	MSSA
	0	45	bursite		MSSA
	1	78	bursite		MSSA
	0	85	arthrite		MSSA
Tienam, Cipro	0	19	tibia osteomyelitis	1	MSSA
	0	62	arthrite	0	MSSA
	0	65.4237	nail		SCN
	0	79.0062	nail	0	S. agalactiae
Zinacef	0	65	abces	1	MSSA
Tazobac	0	61	abces	1	MSSA	S. epidermidis-R
	1	59	Foot osteomyelitis	1	MSSA	Strepto alpha-hemoly
	1	43	arthrite		K. oxytoca
	1	47	cellulitis/phlegmona		S. dysgalactiae
	0	61	bursite		MSSA
	0	43	abces		Streptococcus
	0	56	abces	0	S. pyogenes
Tienam, Zinacef	0	31	non foot OM	0	E. coli	Enterococcus mundti
Dala	0	38	bursite	0	ABS
	0	32	bursite		MSSA
Zinacef	1	73.1937	nail	0	Enterococcus	Klebsiella
Augmentin	1	75	spondylodiscitis	0	MSSA
	0	74.1547	nail	1	SCN
	0	44.5092	cellulitis/phlegmona		S. anginosus
	1	52	cellulitis/phlegmona		MSSA
	1	76	Foot osteomyelitis		ABS
atb XXX	0	76	bursite	1	MSSA
	0	56	abces		MSSA
Augmentin	0	72	abces		MSSA	S. pyogenes
Zinacef	1	59.0938	plate	0	P. aeruginosa
Augmentin	0	49	abces	1	MSSA
	0	76.5476	Foot osteomyelitis		P. aeruginosa
Augmentin	1	91	arthrite		MSSA
Augmentin	1	41	bursite		ABS
Cipro, Dala	1	74.4723	nail		MRSA	Enterobacter
Clamoxyl, Augmentin	0	91	Foot osteomyelitis		P. mirabilis	MSSA
	0	53	bursite	1	MSSA
	1	22	bursite		MSSA
Bactrim	1	69	nail	1	E. coli
	0	88	Foot osteomyelitis		MSSA
Floxa	1	67	ulcer/scar		MSSA
	0	50.7461	plate		MSSA
	0	24.9227	cellulitis/phlegmona		S. agalactiae
	0	70	abces	0	MSSA
Vanco, Augmentin	1	79	Foot osteomyelitis	1	MSSA
Peni	1	33	fasciitis	1	S. pyogenes
	1	77	abces		MSSA
	0	36	abces		ABS
Augmentin	0	37	arthrite		MSSA
	1	85	non foot OM		E. coli	E. cloacae
Dala	0	81	abces		MSSA
	0	49.525	cellulitis/phlegmona	1	MSSA
	0	29	bursite		MSSA
	0	28.8597	cellulitis/phlegmona		MSSA
	0	30.6256	nail		MSSA
	0	19	tibia osteomyelitis		P. aeruginosa
	1	59	arthrite	1	S. mitis
Tienam, Cipro, Dala	0	66	fasciitis	1	P. aeruginosa
Augmentin	0	24	bursite		ABS
	0	68	bursite		MSSA	S. lugdunensis
Cefedoxine, Zinacef	0	47	arthrite		S. warneri
Augmentin	0	43	ulcer/scar		ABS
Augmentin	0	53	ulcer/scar	1	P. aeruginosa
	0	87.4196	nail	0	MSSA
	0	21.3908	abces		MSSA
	1	58	arthrite	1	S. warneri
	0	17	arthrite	1	ABS
	1	47	abces		MSSA
Augmentin	0	78.9678	nail	1	S. epidermidis
Zinacef, Flagyl, Bactrim	0	51	abces		MSSA
Augmentin	0	34	bursite		MSSA
Augmentin	0	60	ulcer/scar		S. agalactiae
	0	54	plate		ABS
	0	74	bursite	1	Bacillus
	0	61.3361	ulcer/scar		MSSA	MSSA
Augmentin	0	19	hematoma	1	MSSA
Ceclor	0	33	bursite		ABS
Augmentin	1	79.9726	arthrite	0	MRSA
Augmentin	1	88	arthrite	1	S. agalactiae
Zinacef	0	33.8508	tibia osteomyelitis	0	E. cloacae	E. faecalis
Zinacef	1	17	arthrite		S. marcescens
	0	45	plate		P. acnes
Floxa	0	87.4935	Foot osteomyelitis	1	S. marcescens
Floxa	0	43	abces		MRSA
	1	52.8323	cellulitis/phlegmona		Pantoea sp	CoNS
Augmentin	0	93	arthrite	1	MSSA
	1	33	abces	1	S. lugdunensis	S. epidermidis
Floxa, Bactrim	0	54	decubitus	1	MSSA
Floxa	0	65	arthrite	0	ABS
Augmentin	0	54	Foot osteomyelitis		MSSA	S. lugdunensis
Augmentin	0	55	Foot osteomyelitis		MSSA	S. agalactiae
Augmentin	0	53	abces		S. anginosus	Peptostreptococcus
	0	54	bursite		ABS
Augmentin	0	44	bursite		MSSA
Augmentin, Floxa	1	69.6208	nail	0	MSSA
Floxa	1	71.8686	ulcer/scar		ABS
	0	66	decubitus		MRSA	Corynebacterium
Tavanic	0	42	abces	1	P. aeruginosa
Augmentin	0	60	Foot osteomyelitis		E. coli
	1	66	abces	1	K. pneumoniae
	0	38	abces		MSSA	S. pyogenes
Cipro, Dala	0	51	bursite	1	Bacillus
	0	70	abces	1	P. aeruginosa	MSSA
	0	26.9815	cellulitis/phlegmona		MSSA
	0	30	bursite		MSSA
	1	60.4216	nail		MRSA
	0	82.3737	cellulitis/phlegmona		S. oralis
	1	91	arthrite		ABS
	0	25	other material	1	MSSA
Bactrim	0	84	cellulitis/phlegmona		S. marcescens	Bacteroides
	0	84	PTH		S. epidermidis
Augmentin	1	62.9726	amputation stump		MRSA
	1	45	abces		S. pyogenes
Augmentin	0	61	bursite		MSSA
	0	31	bursite		MSSA
	1	82.7871	Foot osteomyelitis		P. aeruginosa
	0	65	nail		E. faecalis
Augmentin	0	69.3781	amputation stump		MSSA	K. oxytoca
Zinacef	0	47.4004	nail	0	E. faecalis
	0	57	bursite	0	MSSA
Augmentin	1	84.0465	nail		MRSA
Floxa	0	59	bursite		MSSA
	1	64	abces		MSSA
	1	76	nail	1	E. coli	K. pneumoniae
Augmentin	0	64	bursite		MSSA
	0	69	bursite		MSSA
Zinacef, Gara	0	46.5079	nail	1	P. aeruginosa	S. maltophilia
	1	55	ulcer/scar	1	P. mirabilis
	0	53	abces		MSSA
	0	41.2731	Foot osteomyelitis	1	S. pyogenes	E. faecalis
	0	21	abces		MSSA
Augmentin	0	39	decubitus		MSSA
	0	78.5397	amputation stump		C. brakii
	0	36	bursite		MSSA
Augmentin	0	72.1123	nail	1	B. fragilis	E. faecalis
	0	78	bursite		ABS
Augmentin	0	50	abces	1	MSSA
	1	39.729	abces	0	MSSA
Augmentin	1	78	abces		P. multocida
Zinacef	0	60	plate		ABS
	1	32	abces		E. coli	B. fragilis
Kefzol	0	37	non foot OM	1	MSSA
Tienam	1	52	bursite		MSSA
Zinacef	0	50	abces		SCN-R
	0	38	spondylodese	0	MSSA
Vanco	0	38	spondylodiscitis		C. perfringens
Ro, Avalox	1	53.6016	cellulitis/phlegmona	1	ABS
Kefzol	0	66	abces	0	S. lugdunensis	S. capitis
	0	54	abces		P. acnes	S. epidermidis
Cipro, Rifa	0	62	bursite		MSSA
Augmentin	0	60	abces		S. dysgalactiae
	1	61	nail		MSSA
	0	76	ulcer/scar		MSSA	P. aeruginosa
	0	62	abces		MSSA
	0	67	abces		MSSA
	1	57	bursite	1	MSSA
	0	41	bursite		MSSA
	0	24	abces		S. anginosus
	0	26	abces		MSSA	Anaerobes
	0	26	abces		MSSA
	0	28	abces		MSSA
	0	51	abces		S. agalactiae
Augmentin	1	31	abces		MSSA
	0	33	arthrite	0	Enterococcus
	0	34	non foot OM		ABS
atb XXX	0	26	abces	1	P. stutzeri
	0	66.6037	cellulitis/phlegmona	1	S. anginosus	S. gordonii
	0	79	bursite		MSSA
	0	54	abces		S. dysgalactiae
	0	29	arthrite		MRSA
Augmentin	1	41	abces		MSSA
Zinacef	0	32	non foot OM		MSSA
Amoxicillin	0	33	arthrite	1	MRSA	B. cereus
	1	82	Foot osteomyelitis		ABS
	1	22	other prostheses		S. epidermidis
Zinacef	0	79	abces	1	MSSA
	0	37	bursite		MSSA
	1	49.9028	abces	0	S. epidermidis
	0	83	abces	1	C. fetus
	0	87	bursite		MSSA
Cipro, Rifa	1	70	bursite	0	MSSA	S. epidermidis
	1	73.0322	abces		Streptococcus
Floxa	0	56	tibia osteomyelitis	1	MSSA	SCN
Kefzol	0	59	abces	1	MSSA
	0	85	bursite		MSSA
Augmentin, Ro	0	28	abces		ABS
	1	49.3854	arthrite		SCN
Cipro, Flagyl	1	83.5726	amputation stump		flore mixte	flore mixte
	0	36	abces		MSSA
atb XXX	0	26	abces		ABS
	0	28	bursite	1	MSSA
atb XXX	0	47	bursite		ABS
	0	84	ulcer/scar		P. aeruginosa	MSSA
Kefzol	0	63	spondylodese	1	Corynebacterium tuberculostaticum
	0	64	spondylodese	0	MSSA
	0	89.5496	abces	1	MRSA
Cipro, Augmentin	1	65	decubitus		MRSA
atb XXX	0	62	bursite		ABS
	0	45.2402	cellulitis/phlegmona		MSSA
Augmentin	1	56	cellulitis/phlegmona		ABS
	0	47	non foot OM		K. pneumoniae
	0	32	abces		MSSA
	0	35	bursite		MSSA
Augmentin	0	44	abces		E. coli
	0	48.8487	cellulitis/phlegmona		MSSA
	0	86	nail	0	S. epidermidis
	0	33	abces		ABS
	0	34	bursite		MSSA
	1	55.0253	decubitus		SCN	P. acnes
	0	26	plate		E. coli BLSE	flore mixte
Clamoxyl	0	45	non foot OM		MSSA
	1	90	bursite		MSSA
	0	36	abces		S. agalactiae	S. capitis
atb XXX	0	66	non foot OM		A. xyloxidans	P. aeruginosa
	0	48	nail		S. gordonii
Zinacef	1	62	plate		E. cloacae
	0	46.9596	arthrite	0	P. multocida
	0	43	plate	0	MSSA
	0	49	abces		MSSA	S. anginosus
	0	49	abces	1	S. anginosus
	0	51	abces		MSSA	S. anginosus
	0	53	abces		MSSA
	0	53	abces	1	MSSA
	0	53	ulcer/scar		S. anginosus
	0	43	bursite		MSSA
	1	79.5729	abces		MSSA
	0	88	abces	0	MRSA
	0	56	nail	1	MSSA
Tazobac	1	81	abces	0	B. fragilis	Clostridium
Zinacef	1	50	bursite		C. brakii	E. faecalis
Augmentin	1	39	abces		MSSA	S. agalactiae
	1	54	abces		S. agalactiae	MSSA
Augmentin	1	35	arthrite		MSSA
	0	75	bursite	1	MSSA
	0	90.0397	non foot OM	0	MSSA
Augmentin	0	18	amputation stump		E. cloacae
	0	25	plate		MSSA
Augmentin	0	74	ulcer/scar		P. acnes
	0	53.0157	arthrite		MSSA
Zinat	0	44	bursite		MSSA
	1	89	abces		P. mirabilis	S. simulans
Kefzol	1	57	spondylodiscitis	1	S. epidermidis-R
	0	32	plate		MSSA
	0	51.9973	cellulitis/phlegmona	1	S. pyogenes
	0	67	arthrite	0	MSSA
Zinacef	1	91.9178	amputation stump		Enterococcus durans
Vanco, Clinda	1	81	PTG	1	S. epidermidis
Augmentin, Fucidin	0	82	arthrite		S. lugdunensis
Zinacef	0	58	cellulitis/phlegmona		MSSA
	0	43	bursite		MSSA
	1	49	bursite		MSSA
Dala	1	70	abces		MSSA
Augmentin	0	17	bursite		S. pyogenes
	0	44	abces		MSSA
Augmentin	1	58	ulcer/scar		MSSA
	0	88.1232	nail		E. cloacae
	0	54	bursite		ABS
	0	54	abces		MSSA
Cipro	0	17	spondylodese	0	P. acnes	S. alpha-hemolytique-R
Augmentin	0	57	bursite		MSSA	S. epidermidis
	0	52	bursite		MSSA
	1	74	bursite		MRSA
	0	28	abces		flore mixte	flore mixte
	0	21	bursite		MSSA
Augmentin	1	19	plate	1	MSSA
	0	75.2964	abces	1	SCN
	0	43	bursite		MSSA
	0	41	bursite	1	MSSA
	0	28	abces	1	MSSA
	0	76.5832	abces		M. morganii
	1	47	bursite		ABS
	1	28	bursite		MSSA
Augmentin	0	82.5479	amputation stump	0	C. fetus
	0	63	abces	0	E. coli
	0	90.7023	nail		P. aeruginosa
Zinacef	1	69	PTG		A. baumannii	Klebsiella
Floxa	1	45	abces		MRSA
Zinacef	0	36.2601	nail	0	E. amnigenus	E. faecalis
	0	24	abces		E. coli	MSSA
Augmentin	0	58	bursite		ABS
Floxa	0	46	abces		MSSA
	1	70	abces		MSSA
	0	65	Foot osteomyelitis		S. dysgalactiae	P. mirabilis
	1	38.4422	cellulitis/phlegmona		MSSA
	0	88	abces	0	MRSA
	1	69.7687	Foot osteomyelitis		MSSA	MSSA
Dala, Gara	0	18.1246	nail	1	E. faecalis
Augmentin	0	89	Foot osteomyelitis		P. mirabilis-R
	0	63	Foot osteomyelitis		MSSA
	1	54.8857	cellulitis/phlegmona		P. multocida
	0	50	cellulitis/phlegmona	1	E. coli	S. epidermidis
Zinacef	0	40	arthrite	1	P.aeruginosa
	0	81	spondylodiscitis		MSSA
Floxapen	0	81	non foot OM	1	MSSA
	0	48	Foot osteomyelitis		MSSA
	0	67	nail		MRSA	Corynebacterium
Augmentin	0	72	cellulitis/phlegmona	1	S. marcescens
	1	38	other prostheses		C. albicans
	1	52	bursite		MSSA
	0	70.5407	nail	0	MRSA
Augmentin	1	83.2361	non foot OM		MRSA
	0	54	non foot OM	1	MRSA
	0	40.1095	plate	1	Nocardia
Floxa, Tienam	1	65	abces		ABS
	1	45	bursite		MSSA
	0	88	arthrite		MSSA
	0	34	abces		S. alpha-hemolytique	S. lugdunensis
	1	51.6496	nail		SCN
	0	67	ulcer/scar	0	MSSA
	0	50.7406	plate		MSSA
Augmentin	0	69	bursite		MSSA
	1	90.6311	nail		SCN
	1	92.5558	abces	1	S. epidermidis
Cipro, Rifa	1	77.4073	Foot osteomyelitis		ABS
Cipro	1	68	PTH	0	ABS
	0	66	abces		E. cloacae
Augmentin	0	75.1479	amputation stump		MSSA	SCN
Kefzol	0	32	abces		MSSA
	0	77.0568	abces		Streptococcus
atb XXX	0	87	arthrite		MSSA
Augmentin	1	63	cellulitis/phlegmona	1	E. faecalis	P. mirabilis
	0	69.1006	nail		MRSA
Dala	0	49	bursite		MSSA
Augmentin	1	91.5318	plate		SCN
	1	48	abces		MSSA
	1	23	abces		ABS
	1	62	non foot OM	0	S. anginosus
Augmentin	0	65	abces		ABS
	0	40.835	tibia osteomyelitis	0	MRSA
	0	19	abces		S. dysgalactiae
	1	75	abces		P. multocida
	0	65	bursite		MRSA
	0	62	abces	1	MSSA
	0	73	spondylodese	1	E. coli BLSE	S. epidermidis
Augmentin	0	66	ulcer/scar		MSSA	S. alpha-hemolytique
Zinacef	1	65	ulcer/scar	1	P. aeruginosa	S. epidermidis
Augmentin	0	83.1726	amputation stump	1	E. cloacae	K. oxytoca
	1	22.1218	cellulitis/phlegmona		MSSA
Augmentin, Ro	1	78	spondylodiscitis		ABS
Augmentin	0	31	abces		MSSA	S. pyogenes
	0	56.7365	cellulitis/phlegmona		S. dysgalactiae
	0	30	bursite		MSSA
	0	38	tibia osteomyelitis	1	ABS
	1	48.9144	cellulitis/phlegmona		MSSA	S. anginosus
Augmentin	0	35	spondylodese	0	P. acnes
	1	65.6126	abces		E. coli
	1	65.9302	abces		SCN
Augmentin	0	31	abces		MSSA
	0	62	ulcer/scar		P. aeruginosa	S. dysgalactiae
Augmentin	1	40	cellulitis/phlegmona		P. multocida
Gara	1	72.8214	abces		MSSA
Augmentin	0	77	arthrite	0	E. coli BLSE
	1	47.0445	cellulitis/phlegmona		MSSA
	0	53	arthrite	1	S. gordonii
	1	68.4353	abces	1	SCN
Zinacef	0	61	Foot osteomyelitis		MSSA
	0	84	bursite		S. oralis
Augmentin	0	80	arthrite		S. marcescens
Vanco, Meronem	0	83	amputation stump	1	MRSA	S. warneri
	0	70.9322	nail	1	SCN
	0	78	bursite		MSSA
Zinacef	1	66	PTG		MSSA	S. epidermidis
	1	18.9624	cellulitis/phlegmona	1	MSSA
	1	31	abces		MSSA	S. pyogenes
Vanco, Cipro	1	32	abces		MSSA
Floxa, Rifa, Gara	1	35	plate		MSSA
	1	31	Foot osteomyelitis		MSSA
	0	34	arthrite	1	S. pyogenes
	0	80.7283	nail		MRSA
Cipro	1	48	Spondylodese	0	E. coli
Augmentin	0	44	abces	0	S. agalactiae	P. mirabilis
Zinacef	0	67	PTH	0	S. epidermidis
	0	65.5797	nail	1	MRSA
	0	76.23	cellulitis/phlegmona		MSSA
Augmentin	0	78	ulcer/scar		E. faecalis	MRSA
	0	70	bursite		MSSA
	0	46	arthrite	1	MSSA
	0	31	bursite		MSSA
	0	74	nail	1	S. epidermidis
Augmentin	0	66	bursite		ABS
Augmentin	0	69	arthrite	1	ABS
	0	82.9651	nail		B. fragilis
Augmentin	0	47	bursite		S. epidermidis-S
	1	87.1704	abces	1	SCN
Gara, Flagyl	1	37.9849	nail	0	E. cloacae	S. marcescens
	1	80.2327	abces	1	S. agalactiae
Zinacef	1	96	plate		MSSA	P .aeruginosa
Cipro, Augmentin	1	88.5229	arthrite		SCN	S. epidermidis
	1	32	abces	0	SCN
Zinacef	0	75	nail		P. acnes	S. epidermidis
	0	67	arthrite	0	MSSA
atb XXX	1	58	abces		MSSA
Augmentin	0	21	arthrite		MSSA
	0	48	tibia osteomyelitis		MSSA
Vanco	1	62	non foot OM		MSSA
	0	68.1369	nail	0	E. coli
	0	56.0301	abces	1	S. bovis
atb XXX	0	51	bursite		ABS
	0	29	arthrite		ABS
	0	32	plate		MSSA	P. aeruginosa
	0	70.2888	abces	1	MRSA
	0	39	tibia osteomyelitis	1	MSSA
	0	79	ulcer/scar		P. mirabilis
	0	84	non foot OM		MSSA
	0	75	abces		MSSA
	1	71	arthrite	0	MSSA
	1	82	bursite		S. epidermidis
	1	45	abces	1	MSSA
Augmentin	1	94	abces		M. morganii-R	P. mirabilis
Tienam	0	48.7365	Foot osteomyelitis		S. agalactiae	P. mirabilis
	0	35	Foot osteomyelitis		E. cloacae
	1	78	bursite		S. pyogenes
	0	56.2957	tibia osteomyelitis		MSSA
	0	57	spondylodiscitis		MSSA
Augmentin	0	47	bursite		MSSA
	0	50	bursite		MSSA
	0	74	plate		K. oxytoca	SCN
Cipro	0	78	plate	1	MSSA	S. agalactiae
Zinacef	0	36	non foot OM	1	P. aeruginosa	E. faecalis
Cipro	1	53	arthrite	1	ABS
	1	76.4873	nail	1	S. anginosus
Zinacef	0	64	abces		S. epidermidis
	0	59	bursite	1	MSSA
	0	65	nail	0	CA-MRSA
Tazobac	0	66	bursite	0	ABS
	0	62	bursite		MSSA
Augmentin	0	74	bursite		MSSA	Bacillus
	0	51	bursite		MSSA
	1	78.5188	abces	0	C. septicum
	1	44.3751	nail	1	P. aeruginosa
Augmentin	0	80	bursite		ABS
Zinacef	1	88	abces	0	MSSA
	0	68	abces	1	ABS
Augmentin	0	30	bursite		S. pyogenes
Tienam, Cipro	0	28.8679	non foot OM	1	flore mixte	flore mixte
Augmentin	1	58	non foot OM		ABS
	0	80	bursite		MSSA
	0	54	ulcer/scar		S. anginosus	E. coli
Cipro	1	76	spondylodiscitis	0	ABS
	1	87	non foot OM		K. pneumoniae	P. vulgaris
Augmentin	1	60.6849	amputation stump	0	K. oxytoca	M. morganii
Zinacef	0	69	abces	1	E. coli BLSE
Augmentin, Erthromycine	0	67	bursite		ABS
	0	80	bursite		ABS
	0	77	bursite		MSSA
Tavanic	1	81	arthrite		MRSA
Zinacef	0	61	abces	0	MSSA
	0	87	non foot OM		S. anginosus
	0	53.1253	arthrite		MSSA
	1	40	abces		MSSA
Tazobac, Dala, Augmentin	0	45	fasciitis	1	S. pyogenes
Augmentin	0	88	abces		MRSA
	1	71	abces		MSSA
Augmentin	0	51	bursite		ABS
	0	79	non foot OM	1	Proteus
Zinacef	0	48	plate		MSSA
Augmentin	1	66	arthrite		ABS
Augmentin	0	64	ulcer/scar	1	MRSA
Zinacef	1	28	arthrite		Flore mixte	Flore mixte
Augmentin	0	74.9185	nail	1	S. pneumoniae
	1	63.7235	nail		MSSA
Cipro	0	68	nail	0	A. baumannii	P. mendocina
Zinacef	0	60	bursite		MSSA
	0	53	bursite		MSSA
Zinacef	0	34.8939	nail	0	MSSA
Augmentin	1	62	bursite		MSSA
	0	51	bursite	1	MSSA
Augmentin	1	59	abces	0	MSSA	S. marcescens
	0	20	ulcer/scar		MSSA
	0	70.9459	cellulitis/phlegmona		S. anginosus	MSSA
	0	38	bursite		MSSA
	0	65	tibia osteomyelitis		Finegoldia magna
Tazobac, Maxipime, Flagyl	1	71	other prostheses	0	E. cloacae	S. epidermidis
Floxa	0	54	abces	1	Streptococcus
	0	20	bursite		E. cloacae	P. aeruginosa
Augmentin	0	69	Foot osteomyelitis		C. brakii
	1	24	bursite		MSSA
Augmentin	0	22	abces	0	MRSA
	0	28	arthrite		MSSA
Zinacef	0	27	hematoma	1	P. aeruginosa	S marcescens
	0	32.1916	abces	1	MSSA
	0	24	bursite		MSSA
Kefzol	1	38	abces		MRSA
Vanco	1	35	abces		CA-MRSA
	1	77	bursite		MRSA
Augmentin	0	57	arthrite		MSSA
Floxa	0	39	bursite		S. pyogenes
	1	76.2026	ulcer/scar		P. aeruginosa
	0	43	non foot OM	1	P. acnes	Corynebacterium
	0	58.4668	ulcer/scar		MSSA	S. agalactiae
Augmentin	0	69	abces	1	ABS
Augmentin	1	92	arthrite		E. coli
	1	73.7659	nail	0	E. coli
	0	46	plate		P. acnes
	1	42	hematoma		Flore Gram positive	Flore Gram positive
	0	23	bursite	1	MSSA
	0	77.9822	abces	1	Streptococcus
	0	47	bursite		MSSA
	0	57.0376	plate		MSSA
	0	43	abces		MSSA
	0	71	bursite		MSSA
Dala	0	78.6749	ulcer/scar		ABS
Tienam	0	78.8118	Foot osteomyelitis		ABS
	1	46.7351	ulcer/scar		Non-fermentatif	S. agalactiae
	1	49	abces		S. agalactiae
Augmentin	1	50	non foot OM		B. fragilis
Zinacef	1	55	ulcer/scar		MRSA	S. epidermidis
	1	56	ulcer/scar		E. cloacae	E. faecalis
Tienam	0	60.4384	amputation stump		ABS
	0	66.9925	cellulitis/phlegmona	1	S. pyogenes	MSSA
Augmentin	1	45.0349	cellulitis/phlegmona		ABS
Augmentin	0	59	plate		P. acnes
	0	53	abces		MSSA
	1	90	bursite		MSSA
	0	81	abces		Nocardia
Augmentin	0	76.6055	abces	1	P. aeruginosa	S. epidermidis
Augmentin	1	31	abces		M. morganii
	1	40	abces		S. agalactaiae	Streptococcus C
Tavanic	1	69	abces		S. agalactiae-R
	0	50	bursite		MSSA
	0	46	bursite		MSSA
	1	46	nail		ABS
Cipro	0	85	spondylodiscitis		MSSA
Zinacef	0	27	non foot OM		E. cloacae
	1	59.0308	abces		MRSA
	0	62	nail	0	MSSA
	0	63	nail	1	S. epidermidis	S. epidermidis
	1	75.0856	abces		Salmonella
Augmentin, Floxa	1	69	bursite	0	MSSA
	1	64	abces		ABS
	0	37.7413	tibia osteomyelitis		Bacillus
	0	58.2341	cellulitis/phlegmona	1	E. cloacae	S. alpha-hemolytique
	0	21	bursite		MSSA
	0	39	bursite		MSSA
Augmentin, Klacid, Fucidine	1	61	abces	0	S. lugdunensis	S. epidermidis
Augmentin	1	63	ulcer/scar		E. faecalis	S. simulans
	0	86	cellulitis/phlegmona		P. vulgaris	S. agalactiae
Augmentin	0	86	bursite		ABS
	0	39	plate	0	P. aeruginosa
atb XXX	0	79.373	ulcer/scar	1	MRSA	E. cloacae
	0	81	PTG	1	E. cloacae
Augmentin	0	80	abces		MRSA
Augmentin	0	63	bursite		MSSA
	0	35	abces		B. fragilis	S. anginosus
	0	43	abces		S. pyogenes
Floxa	0	65.9247	Foot osteomyelitis		ABS
	1	44	tibia osteomyelitis	0	MSSA
	0	25	cellulitis/phlegmona	1	MSSA
	1	54.0561	cellulitis/phlegmona		P. multocida
	0	26	abces		Streptococcus
Augmentin	1	89	hematoma		MSSA
Kefzol	1	74	spondylodiscitis		MSSA
	1	67.8	amputation stump		P. mirabilis
Bactrim	0	48	cellulitis/phlegmona		ABS
	0	59	amputation stump	0	E. cloacae	B. fragilis
	0	64	arthrite		S. capitis
	0	71.9671	abces		MSSA
	0	40	bursite	1	MSSA
Augmentin	0	49.4411	amputation stump		E. coli	MRSA
	0	32	arthrite	1	ABS
	0	27	arthrite		S. anginosus	MSSA
	1	45.7303	cellulitis/phlegmona		P. multocida
Tienam	0	75	amputation stump		MSSA
	0	44	abces	1	P. aeruginosa	E. faecalis
	0	28	ulcer/scar	1	MSSA	S. pyogenes
	1	36.2628	cellulitis/phlegmona		P. multocida
	1	90.2177	nail		S. epidermidis
	0	74.7296	nail	0	MSSA
	0	45	tibia osteomyelitis	1	P. acnes
Zinacef	0	27	bursite		MSSA
	0	23	tibia osteomyelitis	1	MSSA
	0	69	abces	1	SCN
Clamoxyl	0	43	arthrite		ABS
	1	35.8084	nail	0	P. aeruginosa
	0	56	bursite		MSSA
	1	38.7406	plate	1	MSSA
Zinacef	0	23.6742	abces	0	MSSA
	0	53	nail		Flore oropharyngée
	0	57	PTH	0	E. coli
	1	32	non foot OM	1	MSSA
Cipro	0	91	non foot OM		P. aeruginosa-S	S. epidermidis-R
	1	88	bursite		MRSA
	0	42	arthrite		ABS
	0	74.1273	nail	1	S. bovis
Augmentin	0	44	bursite		S. pyogenes
Augmentin	1	63.332	arthrite		ABS
Tienam, Cipro, Augmentin	1	30	abces		ABS
Kefzol	0	70	cellulitis/phlegmona		MSSA	P. acnes
	0	80	PTH	0	S. epidermidis
	0	72	bursite		Corynebacterium	SCN
Tazobac	1	38	other material	1	P. aeruginosa	E. coli BLSE r Tazobac
Kefzol	0	65	Foot osteomyelitis		E. cloacae	SCN
	0	60	bursite		MRSA
	0	37	bursite		ABS
	0	43	Foot osteomyelitis		S. lugdunensis
	0	47	arthrite	0	MSSA
	0	73	abces		MRSA
Augmentin	0	51	cellulitis/phlegmona	0	MSSA
	1	59	bursite		MSSA
	1	53	Foot osteomyelitis		P. aeruginosa	P. acnes
Augmentin	0	63	abces	1	E. coli BLSE	Dermabacter hominis
Augmentin	0	29	bursite		MSSA
Augmentin	1	74.2834	abces	1	E. coli
	1	82	non foot OM		S. agalactiae
	0	31	abces		MSSA
	0	24	abces		MRSA
	0	26.9925	non foot OM	0	SCN
Zinacef	0	35	plate		P. acnes
	0	89.7057	abces	1	S. beta-hemolytique
Cipro	1	31	non foot OM		ABS
Zinacef	0	48	non foot OM	0	S. pyogenes
	0	59	bursite	1	E. faecalis
	0	31	non foot OM		SCN
	0	54.256	nail	1	SCN
Cipro	0	24	abces		S. pyogenes
	0	54.2642	plate		SCN
	0	63	non foot OM	0	MSSA
Zinacef	0	64	abces		S. epidermidis-R
	0	63	bursite	1	MSSA
	1	57.9849	abces	0	S. anginosus	S. epidermidis
Augmentin	1	78	abces		E. coli	S. capitis-S
Tazobac	1	44	ulcer/scar	0	E. coli
Dala, Rifa	0	32	Foot osteomyelitis	0	ABS
	0	22	bursite		S. pyogenes
Augmentin	0	31	tibia osteomyelitis	0	S. epidermidis
	0	65	bursite		MSSA
Augmentin	0	78	abces	0	S. agalactiae
	0	34	abces		MSSA
	0	23	tibia osteomyelitis	1	ABS
Augmentin	0	58	ulcer/scar		MSSA
	0	39	abces		H.parainfluenzae	S. pneumoniae
	0	61	bursite		MSSA
Augmentin	0	33	abces	1	S. agalactiae	K. pneumoniae
Zinacef	0	27.9342	amputation stump	0	Enterobacter amnigenus	P. stutzeri
	1	56	non foot OM		E. coli
	0	28.1971	cellulitis/phlegmona		MSSA
	1	81	decubitus		flore mixte	flore mixte
	0	67.321	PTG		S. agalactiae
Floxa, Augmentin	0	55	bursite	1	MSSA
	0	34	plate		MSSA
Augmentin	1	84	plate		ABS
	0	62	bursite	1	MSSA
	1	84	ulcer/scar		MSSA
	0	34	amputation stump		MSSA	P. aeruginosa
	1	93	arthrite		MSSA
Augmentin	1	45.7029	tibia osteomyelitis	0	P. aeruginosa
	0	45	abces		S. dysgalactiae
Augmentin	0	61	abces		ABS
Augmentin	0	47	arthrite		S. epidermidis
	0	44	bursite		S. dysgalactiae
Tienam	0	45	decubitus	1	flore mixte
Augmentin	1	35.6523	cellulitis/phlegmona		ABS
	0	69	abces		S. hominis
	1	82.245	nail	1	S. gordonii
Augmentin	0	38	Foot osteomyelitis	0	MSSA
	0	42	abces		K. pneumoniae
Klacid	0	53	bursite		MSSA	S. epidermidis
	0	50.13	non foot OM	0	SCN
	0	18.1656	tibia osteomyelitis		MSSA
Cipro	1	66	abces		MSSA
Augmentin	0	69	cellulitis/phlegmona		ABS
	0	21	nail	1	MSSA
	0	27	nail	0	S. anginosus	F. necrophorum
Zinacef	0	81	PTH		S. epidermidis-R
	1	78.2204	nail	1	P. aeruginosa	SCN
	1	43	abces	1	S. pyogenes
	0	47	bursite		MSSA
	0	40	bursite		S. pyogenes
	0	26	bursite		MSSA
	0	59	bursite		MSSA
Augmentin	1	61	nail	1	E. aerogenes	P. mirabilis
Augmentin	0	70	non foot OM		S. anginosus	Peptostreptococcus
	0	51	cellulitis/phlegmona		S. anginosus	Peptostreptococcus
	0	27	bursite	1	CA-MRSA
	0	24	arthrite		ABS
	0	65.2485	nail	1	S. salivarius
	0	45	arthrite	0	S. pyogenes
Zinacef	0	61	other material	0	MSSA
	0	61	abces		E. cloacae
Augmentin	0	79.4743	ulcer/scar		C. freundii
	1	79.4743	non foot OM		MSSA
	0	54	non foot OM		Corynebacterium
	0	29	abces		Streptococcus
Augmentin	0	56	bursite		MSSA
	0	44	nail		S. epidermidis
	1	93	non foot OM	1	S. pyogenes
	0	73	abces		MSSA	Meningocoque
	1	64.7502	abces	1	SCN
	0	77	bursite		MSSA
Tazobac, Bactrim, Tavanic	0	35	fasciitis	1	ABS
	0	56	bursite		MSSA
	1	34	non foot OM		P. acnes	Corynebacterium
	0	71	Foot osteomyelitis		S. dysgalactiae
	1	62.2888	nail		S. agalactiae
Tienam	0	52	bursite		ABS
	0	54	ulcer/scar	0	MSSA
Kefzol	0	48	non foot OM		MSSA
	0	75	Foot osteomyelitis		MSSA
Augmentin	1	76.9397	amputation stump		P. aeruginosa
	0	43	bursite		ABS
	1	28	plate		S. beta-hemolytique
atb XXX	1	58.1684	Foot osteomyelitis		ABS
	1	28	plate		MSSA
	0	39	bursite		S. pyogenes
Augmentin	0	53	abces		S. anginosus	Peptostreptococcus
	0	53	nail	1	S. epidermidis
Cipro, Rifa	0	48	nail		S. epidermidis
	0	29	abces	1	CA-MRSA
Augmentin	0	66	cellulitis/phlegmona		P. multocida
	0	67	non foot OM	1	S. agalactiae
Floxa	0	31	abces		MSSA
	1	36	non foot OM	0	MSSA
Augmentin	0	47	bursite		ABS
Augmentin	1	76	arthrite	1	MSSA
Augmentin	0	58	abces	0	MSSA	K. pneumoniae
Augmentin	0	28	bursite		MSSA
Augmentin	0	51	abces		MSSA
	0	51	arthrite	1	MSSA
Augmentin	0	69	arthrite	1	MSSA
Augmentin, Flagyl	0	33	abces		MSSA
	1	56	nail		S. epidermidis
	0	65	abces		MSSA
	0	74.653	nail		S. epidermidis
Tienam	1	48	abces		MSSA	E. coli
	1	38	abces		S. pyogenes
	0	43	abces		MSSA
Augmentin	0	75	Foot osteomyelitis		ABS
	0	38.1437	non foot OM	0	MRSA	E. coli
	0	53	Foot osteomyelitis		S. marcescens	SCN
Augmentin	0	71	abces		MSSA
	0	84	cellulitis/phlegmona	1	S. pyogenes
Cefpodoxef	0	30	bursite		ABS
	0	26	arthrite	1	MSSA
	0	32	non foot OM	1	ABS
Vanco, Cipro, Fortam	0	65	abces		P. mirabilis-R
	1	53.0192	amputation stump		P. aeruginosa
Augmentin	1	44	ulcer/scar	0	MSSA
	1	89.7358	plate	1	S. pneumoniae
Zinacef	1	51	arthrite		S. epidermidis	S. epidermidis 2
	0	21	abces		Streptococcus
	0	67	arthrite		S. agalactiae
	1	68	bursite		MSSA
	0	83	bursite	1	S. agalactiae
	0	23	abces		ABS
Cipro	1	84	nail		S. cristatus-R
	1	82.8747	Foot osteomyelitis		MRSA
	1	83	bursite	1	MSSA
	1	34	non foot OM	0	MSSA
	0	34	abces		ABS
Augmentin	0	70	Foot osteomyelitis		Helcococcus kunzii	E. faecalis
	0	81	Foot osteomyelitis		S. epidermidis	S. warneri
	1	53	nail		S. epidermidis
Augmentin	0	75	amputation stump		P. vulgaris	P. aeruginosa
	0	71	ulcer/scar		MRSA	E. faecalis
	0	73	abces	1	MSSA	P. aeruginosa
	0	73	ulcer/scar		C. koseri	P. aeruginosa
atb XXX	0	21	abces		SCN-S
Augmentin	0	61	PIN	1	MSSA
Ro	0	33	bursite		MSSA
	0	46	cellulitis/phlegmona	1	S. pyogenes	MSSA
Augmentin	0	49	abces		flore mixte
	0	50	abces	1	MSSA
Tienam, Zinacef	0	62	decubitus		Bacteroides ovatus
	0	27	non foot OM		MSSA
	0	69.243	nail		SCN
	1	96.7885	nail		MRSA
Augmentin	0	41	bursite		S. pyogenes
	0	26	abces	0	MSSA
	0	57	plate		P. acnes
Augmentin	0	29.6126	non foot OM	0	E. cloacae
	1	59.1814	cellulitis/phlegmona	1	P. multocida
Zinacef	1	70	arthrite	0	MSSA
	0	42	abces	1	ABS
	1	45	arthrite		ABS
Floxa	0	71.2799	non foot OM	1	MSSA
Cipro, Augmentin, Gara	0	57	abces		MSSA
Augmentin	0	68	Foot osteomyelitis	1	E. cloacae	MSSA
	0	68	amputation stump	1	E. faecalis	Proteus
	1	81.6345	cellulitis/phlegmona		ABS
Augmentin	1	42	bursite		MSSA
	0	23.5099	cellulitis/phlegmona		S. oralis
Augmentin, Flagyl	0	47	abces		flore mixte	flore mixte
	0	50	arthrite	0	MSSA	E. faecalis
	0	49	abces		MSSA	K. oxytoca
	0	24	bursite		MSSA
Zinacef	0	54	tibia osteomyelitis		SCN-R
	0	74	abces		P. acnes
Augmentin	0	73	Foot osteomyelitis		Enterococcus casseliflavus
Augmentin, Cipro, Zinacef	0	72	ulcer/scar		MRSA
	0	76	ulcer/scar		MSSA	S. pyogenes
	1	84.9637	nail		C. perfringens
	1	84.6653	Foot osteomyelitis		MSSA
Cipro, Fortam	0	73	abces	0	P. aeruginosa
	0	63	abces		ABS
Augmentin	0	46	non foot OM	0	K. pneumoniae-S
	0	81	ulcer/scar	1	MSSA
Dala, Cipro, Augmentin	1	91	Foot osteomyelitis		MRSA	Proteus
	0	75	abces		MSSA
	0	82	nail	1	S. epidermidis-S
	0	78.3217	nail	1	S. epidermidis
	1	68	bursite		S. constellatus
Tienam, Floxa	0	44	hematoma		MSSA
Augmentin	0	27	cellulitis/phlegmona		E. coli
	0	51	arthrite	1	MRSA	Acinetobacter
Augmentin	0	52	abces		S. pyogenes	E. cloacae
	1	27	cellulitis/phlegmona	1	CA-MRSA
	0	69.3306	nail		MSSA	Bacillus
	0	76	ulcer/scar	1	MSSA
	1	50	bursite		MSSA
	0	38	non foot OM	0	MSSA	Proteus
Dala	0	46	abces	1	S. dysgalactiae
Vanco	1	86	scar	0	MRSA
Dala	0	68	spondylodiscitis		S. epidermidis
	0	22.768	Foot osteomyelitis		MSSA	S. mitis
	0	17	nail	1	MSSA
Augmentin	0	52	bursite		MSSA
Augmentin	1	85	ulcer/scar		Acinetobacter pittii
Augmentin	0	71	Foot osteomyelitis		S. dysgalactiae	MSSA, K. pneumoniae
	1	32	arthrite		Bacillus
	0	80	bursite		E. cloacae
Augmentin, Rifa	0	50	Foot osteomyelitis		S. constellatus	MSSA
	0	41	arthrite	1	F. nucleatum	S. parasanguinis
	1	63.6742	nail		SCN
Augmentin	0	77.0384	amputation stump		S. agalactiae	S. anginosus
	0	92.1451	nail		MSSA
	1	60	abces		MSSA
Augmentin	0	19	non foot OM	0	E. faecalis	Enterobacter
	0	29	abces		P. acnes	S. haemolyticus
	0	66.7817	nail	1	MSSA
	0	67	Foot osteomyelitis		S. epidermidis
Augmentin	1	68	fasciitis	1	E. coli
	0	31	bursite		MSSA	S. pyogenes
Ro, Flagyl,Tienam	1	42	other material	0	E. faecalis	C. freundii
	0	56	arthrite		MSSA
Augmentin	0	48	abces		Flore mixte	Flore mixte
Augmentin	1	70.3518	Foot osteomyelitis		MRSA	S. agalactiae
	0	87.3539	Foot osteomyelitis		MSSA	P. vulgaris
Augmentin	1	23	Foot osteomyelitis		ABS
	1	32	abces		S. pneumoniae
	0	43	abces		ABS
	1	76.0548	nail		S. warneri
	0	75.7618	abces	0	A. urinae
Kefzol	1	44	abces	1	MSSA
	0	59	bursite		ABS
	0	85	Foot osteomyelitis		MSSA	E. faecalis
Augmentin	1	30	abces		C. koseri
	0	70	bursite		MSSA
	0	35.258	plate	0	MSSA
Zinacef	1	33	abces	0	P. aeruginosa	S. epidermidis
	0	48	abces		MSSA
	0	61	Foot osteomyelitis		MSSA
Zinacef, Augmentin	0	25	cellulitis/phlegmona	0	A. baumannii	E. cloacae
	0	69	abces	1	MSSA
	0	45	Foot osteomyelitis	1	SCN
	0	24	bursite		MSSA
	0	43.3785	tibia osteomyelitis	1	MSSA
	1	43	abces		P. aeruginosa
	1	46	arthrite		E. cloacae	Pasteurella canis
	0	40	non foot OM	1	MSSA
	0	39	bursite		ABS
Augmentin	1	35	cellulitis/phlegmona		ABS
	1	73	Foot osteomyelitis		Corynebacterium	E. Coli
	0	34.9487	abces	1	Bacillus
	0	83	Foot osteomyelitis		MRSA	P. aeruginosa
	0	42	decubitus		S. epidermidis
Floxa, Augmentin	0	49	cellulitis/phlegmona		E. cloacae	S. agalactiae
	0	54	Foot osteomyelitis		B. fragilis
	1	51.9863	nail	1	P. mirabilis
	0	30	bursite		S. pyogenes
	0	57	ulcer/scar	0	S. dysgalactiae	MSSA
	0	47	abces		MSSA	S. agalactiae
Augmentin, Tienam, Vanco, Clinda	1	54	abces	1	P. mirabilis	S. anginosus
	0	83.3128	nail	0	MRSA
	0	50	abces		MSSA
	0	75	Foot osteomyelitis		P. vulgaris	K.oxytoca
	0	68.731	plate	0	SCN
Tazobac	0	66	decubitus		P. aeruginosa	B. fragilis
Tazobac	0	32	non foot OM		S. agalactiae
	0	34.2259	plate		MSSA
Tazobac, Amikacine, Meronem	1	51	abces		K. pneumoniae KPC	S. haemolyticus
	0	59	abces	1	MSSA
	0	68.6571	abces		Streptococcus
	0	62	abces		E. faecalis
	1	47	amputation stump		MRSA	P. aeruginosa
	1	60	amputation stump		ABS
Zinacef	1	64	amputation stump	0	P. mirabilis	MSSA
Augmentin	1	83	abces		Finegoldia magna	S. epidermidis
	0	81	plate		S. thyphimurium
	0	88.6927	abces	0	SCN
	0	39.4661	tibia osteomyelitis		SCN
atb XXX	0	75	abces	0	MRSA
	1	17	abces		MSSA
	0	41	bursite	1	S. pyogenes
Cipro, Augmentin	1	93	abces	0	MSSA
Augmentin	0	34	abces		S. anginosus	S. constellatus
Augmentin	1	78.423	nail	0	MRSA
	0	43	bursite		flore mixte	flore mixte
	0	28	bursite		MSSA
Augmentin	1	26	bursite		ABS
Augmentin	1	28	cellulitis/phlegmona		MSSA
	0	51	abces	0	P. aeruginosa	MRSA
	1	73.7139	amputation stump		SCN
Cipro	0	68	arthrite	1	anaerobes	anaerobes
	0	54	bursite		MSSA
	0	40	bursite		MSSA
Augmentin	0	74.3836	amputation stump		S. agalactiae	MSSA
Augmentin	0	32	nail		E. cloacae
	1	55	arthrite		S. agalactiae
Augmentin	0	53	amputation stump		Proteus	E. coli
	0	41	tibia osteomyelitis	0	MSSA
Augmentin	0	27	abces		MSSA
	1	35.269	cellulitis/phlegmona		S. pyogenes	MSSA
	0	35	plate		E. cloacae	P. aeruginosa
Augmentin	0	22	non foot OM		MRSA
Zinacef	0	73	nail	0	S. epidermidis MRSE
	0	50	abces	1	S. constellatus
	1	82	bursite		MSSA	P. aeruginosa
	0	53	abces		ABS
	0	70	other material	1	P. acnes	S. agalactiae
	0	60	abces		S. epidermidis
	1	71.8741	plate	1	SCN
Tienam	0	66.0041	Foot osteomyelitis		E. faecalis	SCN
	0	43.551	plate		MSSA
Zinacef	0	59	amputation stump	1	S. epidermidis-R
	0	22	bursite		MSSA
atb XXX	0	58.5325	Foot osteomyelitis		SCN-R	SNCMS
	0	55.9726	amputation stump	1	P. aeruginosa
	0	22	tibia osteomyelitis	0	ABS
	0	21.3881	cellulitis/phlegmona		S. pyogenes
	0	61	Foot osteomyelitis		MSSA	M. morganii
Augmentin, Dala	1	43	fasciitis		ABS
atb XXX	0	73.0623	nail	0	S. marcescens
atb XXX	0	57	fasciitis		S. anginosus
	0	56	arthrite		MSSA
	0	75.4853	abces	0	MSSA
Zinacef	0	51.2361	tibia osteomyelitis	1	P. stutzeri
	0	71	bursite		MSSA
Augmentin	0	58	Foot osteomyelitis	0	MSSA
	1	73	tibia osteomyelitis		MSSA	Enterobacter
	0	71	decubitus		MSSA	P. aeruginosa
	1	58.4476	nail		MRSA
	1	82	nail		S. epidermidis MRSE
Tazobac, Augmentin	0	34	fasciitis	0	MSSA	K. pneumoniae
	1	36	bursite		MSSA
	1	90	plate	1	MSSA
	0	87.4716	abces		SCN
	0	60	ulcer/scar		MSSA
Augmentin	0	50	bursite	0	MSSA
	0	51	Foot osteomyelitis		MSSA	S. dysgalactiae
Zinat	0	78	bursite		MSSA
	0	79.2854	arthrite		Streptococcus
	1	54	abces		Gemella	S. hominis
Augmentin	0	65	Foot osteomyelitis		E. faecalis
	0	36	abces		MSSA
	0	65.4411	amputation stump		E. faecalis	E. coli
	0	48	tibia osteomyelitis		MSSA
	0	43	non foot OM		SCN
	0	67	bursite		MSSA
	1	73.1444	abces		ABS
Augmentin	1	66	abces	0	MSSA
Flagyl	0	75	spondylodiscitis		ABS
	1	58.0972	abces	0	MSSA
Augmentin, Dala	0	61.7918	amputation stump		P. aeruginosa
Zinacef	0	83	nail	0	MSSA
Zinacef	0	58.1985	nail		SCN
Bactrim	1	54	abces		ABS
	0	32	abces		Streptococcus
Vancomycine	1	53	abces		K. pneumoniae	MRSA
	0	61	abces		Actinomyces
Augmentin	0	68	cellulitis/phlegmona	1	ABS
	0	27	bursite		MSSA
Augmentin, Tavanic	0	76	ulcer/scar		MSSA
	0	82.0123	abces		S. capitis	SCN
	0	80	bursite		MRSA
	0	75	amputation stump	0	MSSA
	0	64	bursite	1	MSSA
	1	78	abces		MSSA
	0	65	bursite	0	MSSA
	0	47	abces		Streptococcus
	0	80.5311	abces		MSSA
	1	85	non foot OM		MSSA
Augmentin	1	51	bursite		ABS
Augmentin, Fucidin	0	47	Foot osteomyelitis		S. agalactiae	S. anginosus
	0	45	Foot osteomyelitis		S. agalactiae
	1	48	arthrite		MSSA
	0	52	non foot OM	1	MSSA
	1	63	arthrite		ABS
Tienam	0	46.1164	Foot osteomyelitis		M. morganii	S. milleri
	0	39	fasciitis	1	S. pyogenes
Augmentin	1	67.3347	arthrite		S. anginosus
	0	46	plate		MSSA
	0	45	bursite		MSSA
	0	31	abces	0	MSSA
	0	32	non foot OM	0	S. pyogenes
	1	94.0561	plate		MSSA
	0	36	abces		MSSA
	0	31	bursite		MSSA
	0	44	non foot OM		P. acnes	Corynebacterium
Kefzol	0	68	hematoma	0	ABS
Augmentin	1	55	bursite		MSSA
Augmentin	0	49	arthrite		MSSA
	0	70	ulcer/scar		P. mirabilis
Augmentin	1	39	ulcer/scar		E. faecalis	M. morganii
Zinacef	0	42	ulcer/scar	0	B. cereus-R
Zinacef	0	42	ulcer/scar	0	B. cereus-R
	0	58	non foot OM	1	S. oralis
	0	56	nail	1	MSSA	E. faecalis
	1	17	abces	1	MSSA
	1	86.5051	arthrite		MSSA	P. mirabilis
	0	43	ulcer/scar		P. acnes	S. capitis
	0	56	bursite		MSSA
	0	77.1198	nail		MRSA
	1	63.7426	cellulitis/phlegmona	1	MSSA
Zinacef	1	56.5918	amputation stump	1	SCN	S. warneri
Clamoxyl, Gara	1	75	cellulitis/phlegmona		S. hemolyticus
Zinacef	0	85	ulcer/scar		P. micra
	1	37	abces		MSSA
Augmentin	0	32	abces		MSSA
	0	46	abces		MSSA
Kefzol	1	80	non foot OM		P. aeruginosa	S. condimenti
	0	44	cellulitis/phlegmona		S. dysgalactiae
	0	45	bursite		MSSA
	0	56	bursite		MSSA
	1	27	bursite		ABS
Zinacef	0	51	bursite	1	ABS
	0	87	ulcer/scar		P. aeruginosa
	0	53	arthrite		ABS
	1	44	ulcer/scar	1	MSSA	S. epidermidis
	0	73	other material	1	E. aerogenes	S. marcescens
Augmentin	0	22	Foot osteomyelitis		K. oxytoca	E. faecalis
	0	45.4127	abces	1	SCN
Augmentin	0	79	Foot osteomyelitis		A. xyloxidans-R	S-maltophila-R
	1	87	nail	0	K. pneumoniae
Dala, Clamoxyl	1	57.7178	amputation stump	1	S. pyogenes
	0	39	abces		S. constellatus
Dala, Floxa	0	36	non foot OM		MSSA	S. epidermidis
	0	37	bursite		SCN
atb XXX	1	35	abces		MRSA
Zinacef	0	47	non foot OM	1	P. aeruginosa
Augmentin	0	67	plate		MRSA
	1	82.13	abces		MRSA
	0	42	abces		S. anginosus	Parvimonas micra
	0	40	abces		MSSA
Tienam, Dala	0	61.3479	amputation stump		E. coli
	1	90	bursite		ABS
	0	53	bursite		MSSA
	0	47.4168	tibia osteomyelitis		MRSA
	1	67.6715	nail	1	S. epidermidis
Augmentin	0	78	ulcer/scar		E. cloacae	MSSA
	0	79	arthrite	1	S. dysgalactiae
	1	43.0089	cellulitis/phlegmona		S. pyogenes
	0	67.4904	amputation stump	1	S. gordonii	E. faecalis
	0	45	bursite	0	ABS
	0	37	abces		S. anginosus
	0	72.5777	plate		S. schleiferi
Augmentin	1	50	cellulitis/phlegmona		ABS
	0	67	bursite		MSSA
Cipro, Dala	1	37	arthrite		P. aeruginosa-S
	1	68.7639	nail	0	S. alpha-hémolytique
Zinacef	1	47	hematoma		ABS
	0	44	bursite		MSSA
Augmentin	0	69	abces	1	S. marcescens
Zinacef	0	50.2822	amputation stump		MSSA
	0	79	abces		K. pneumoniae	P. vulgaris
	0	58.0068	ulcer/scar	0	MSSA	P. mirabilis
	0	24	decubitus		MRSA	S. oralis
	1	61.0404	cellulitis/phlegmona		S. constellatus
	1	31	nail		SCN
	1	68	Foot osteomyelitis		S. agalactiae	P. aeruginosa
	1	31.0828	cellulitis/phlegmona		P. multocida
	0	56	nail	1	E. faecalis
	0	74	Foot osteomyelitis	0	S. agalactiae
	0	57	scar		S. epidermidis
Zinacef	1	72	abces		ABS
	0	75	nail		S. epidermidis-R
	0	62	bursite		MRSA
	0	34	abces		ABS
	0	77	bursite		MSSA
Augmentin	1	48.9555	nail	0	SCN
atb XXX	0	29.4565	abces	0	MRSA
atb XXX	1	77	cellulitis/phlegmona	1	S. dysgalactiae
	1	41.3799	nail	0	MRSA
	0	47.896	plate	1	MSSA
	0	68	abces	1	S. pyogenes
atb XXX	0	71.2115	Foot osteomyelitis		ABS
	0	32.6626	arthrite		flore mixte	flore mixte
Maxipime	0	67.6359	ulcer/scar		P. aeruginosa	P. mirabilis
	0	50	PTH	0	MSSA
Augmentin	1	45	ulcer/scar		S. epidermidis	S. lugdunensis
	0	64	bursite		MSSA
Vanco, Tiena, Ro, Fucidin	1	81	nail		E. coli
Augmentin	0	50	bursite		S. epidermidis-R
	0	68	bursite		S. dysgalactiae
Zinacef	0	41	bursite		ABS
Augmentin	0	30.987	amputation stump	0	E. faecium	P. putida
	0	32	abces		S. anginosus
	0	24	abces	1	S. epidermidis
	0	70	bursite		ABS
Floxa	1	79	bursite		MSSA
Kefzol, Rifa	0	64	plate		MSSA
Zinacef, Cipro	0	34	abces		MSSA
Zinacef	0	56.2053	nail		SCN
	0	81	arthrite		S. lugdunensis
Tavanic	1	72	Foot osteomyelitis		E. coli	Corynebacterium
	0	49	bursite	1	MSSA
	0	53.7331	arthrite		MSSA
	0	24	abces		MSSA
	0	20	abces		S. constellatus
	0	23.4798	arthrite	1	MSSA
	0	25	bursite		MSSA
	0	27	abces	0	MSSA
	0	29	plate		P. aeruginosa
	1	68	bursite		MSSA
	0	32	tibia osteomyelitis		MSSA
	0	34	arthrite		MSSA
	0	60	bursite		MSSA
	1	64.8761	ulcer/scar		MRSA
	0	36	bursite	1	MSSA
Augmentin, Vibra	1	83	cellulitis/phlegmona		MSSA
	0	35	bursite		ABS
Augmentin	0	58.3765	cellulitis/phlegmona	0	S. constellatus
Augmentin	1	90	Foot osteomyelitis		MSSA
	1	81.2238	cellulitis/phlegmona	1	MSSA
Vanco, Azactam	1	84	abces	0	E. coli	K. oxytoca
Tazobac	1	62	abces		MSSA
Cipro	0	57	abces	1	CA-MRSA
	0	38	bursite		SCN
Cipro	0	65	bursite		S. pyogenes-R
	1	71.1896	nail	0	MRSA
	1	49	abces	1	S. milleri	Fusobacterium
	0	81.3087	nail		MRSA
	0	28.5859	tibia osteomyelitis	0	MSSA	P. aeruginosa
Cipro, Dala	0	25	abces		S. intermedius	SCB
	0	36	bursite	1	ABS
atb XXX	0	29	bursite	1	MSSA
	0	54	non foot OM	1	MSSA
	0	46	bursite	1	MSSA
	0	77.3908	nail	1	P. aeruginosa
	0	43	abces	1	K. pneumoniae
	0	72	abces	1	MSSA
	0	51	bursite		MSSA
	0	69	non foot OM	1	ABS
	0	78	ulcer/scar		ABS
	1	75.3238	nail	1	S. b-hémolytique groupe G
	0	44.9281	cellulitis/phlegmona		E. corrodens
Bactrim	0	31	ulcer/scar		ABS
Augmentin	0	61	bursite	0	MSSA
Cipro, Flagyl	0	67	other material		MSSA	E. faecalis
Augmentin	0	30	abces		MRSA	MSSA
Augmentin	0	30	abces		MRSA
	0	52	bursite		MSSA
	0	85	non foot OM	1	P. aeruginosa	E. cloacae
	0	28	bursite		MSSA
	0	42.8172	abces	0	MRSA
Augmentin	0	80	abces	0	P. mirabilis
Cipro	1	42.1164	Foot osteomyelitis		ABS
Zinacef	0	76	abces	1	B. fragilis
Augmentin	0	92	bursite		MSSA
Augmentin, Dala	1	36.7474	cellulitis/phlegmona		ABS
	1	92	bursite		MSSA
	0	32	non foot OM	1	S. agalactiae
	0	64.9363	cellulitis/phlegmona		S. dysgalactiae
	0	53	bursite		MSSA
	0	18.4449	tibia osteomyelitis	1	MSSA
Augmentin	1	49	non foot OM		ABS
	1	29	bursite		MSSA
Augmentin	0	44.7173	cellulitis/phlegmona		SCN
	0	61	ulcer/scar	1	MSSA
atb XXX	1	66.653	abces	0	MSSA
Floxa	1	80	bursite		MSSA
ATB X	0	75	abces		MSSA
	0	66	abces		MSSA	E. faecalis
Tazobac, Dala	1	62	abces	1	S. dysgalactiae
Augmentin	1	63	abces	1	S. dysgalactiae
	0	49	bursite		MSSA
	1	88	nail		MSSA
	0	78.7981	nail		S. b-hémolytique groupe G
	0	77.859	abces		MSSA
	0	58	abces	1	E. coli	E. faecalis
	0	61	decubitus	0	S. dysgalactiae	MSSA
Cipro, Dala	0	72	ulcer/scar		E. cloacae
Augmentin	0	33	cellulitis/phlegmona		MSSA
Bactrim	0	44	arthrite	1	P. acnes	S. epidermidis-S
	0	31	abces		MRSA
Augmentin	1	32.501	cellulitis/phlegmona	1	ABS
Augmentin	0	64	plate		MSSA
Augmentin	0	70	amputation stump		MSSA	E. faecalis
	0	54	bursite		MSSA
	0	38	bursite		MSSA
Tienam	1	86	ulcer/scar		P. aeruginosa	P. mirabilis
Floxa	0	70	abces	0	ABS
	1	90.9487	PTH	0	MRSA
	1	68	nail	0	S. lugdunensis
Augmentin	1	72	spondylodiscitis	0	E. coli	E. faecalis
	0	42	bursite		MSSA
	0	75	hematoma		E. cloacae
atb XXX	0	33	abces		MSSA
	0	53	bursite		MSSA
Augmentin	1	75.7974	ulcer/scar		MSSA
	1	36	spondylodiscitis		Micrococcus luteus
	0	51	bursite		MSSA
	0	65.6126	nail	1	MSSA
	1	45.6838	arthrite		P. multocida	S. alpha-hemolytique
	0	38	bursite		MSSA
	0	82.7762	nail	1	MSSA
Augmentin, Floxa	1	90	arthrite		MSSA
	0	48.6927	Foot osteomyelitis		E. cloacae
Augmentin	0	91	bursite	1	MRSA
	1	83	Foot osteomyelitis		MSSA	P. aeruginosa
	1	82.9158	cellulitis/phlegmona		MSSA
Dala	1	24	abces		S. epidermidis
	0	33	bursite		CA-MRSA
	0	70.4887	cellulitis/phlegmona	1	E. coli
	1	97	cellulitis/phlegmona		S. agalactiae	M. morganii
Augmentin	0	58.0356	amputation stump	1	MRSA
	0	42	abces		ABS
Augmentin	1	39	abces		MSSA
Zevtera	1	39	abces		MSSA	S. alpha-hemolytique
	0	62	arthrite		Pantoea agglomerans
	0	78	abces		S. epidermidis
Floxa	1	58	bursite		MSSA
Augmentin	0	35	abces		ABS
Augmentin	0	79	spondylodiscitis		E. coli
	0	87	bursite	1	MSSA
Klacid, Clamoxyl	1	64.2464	arthrite		ABS
	0	53	bursite		MSSA
	0	18	bursite	1	MSSA
Tienam, Tazobac	0	41.5562	amputation stump		P. aeruginosa
Maxipime	0	42	bursite		ABS
	1	74	ulcer/scar		P. aeruginosa
atb XXX	0	54	arthrite	0	MSSA
	0	38	bursite		MSSA
	1	38	bursite		MSSA
Augmentin	0	33	abces	1	MSSA
	0	42	non foot OM		MSSA
Cipro, Augmentin, Gara	0	85	ulcer/scar	0	MSSA	S. agalactiae
Kefzol	0	67	ulcer/scar		MRSA
Augmentin	1	60	nail		S. epidermidis-S	S. capitis-S
	1	43	abces		MSSA
	0	19	bursite		MSSA
	0	34	abces		S. pneumoniae
Tazobac	1	50	bursite		MSSA
Augmentin	1	53	cellulitis/phlegmona	0	E. coli-R	S. maltophilia
	0	41.1773	cellulitis/phlegmona		MSSA
Augmentin	0	77	Foot osteomyelitis	1	MSSA
Augmentin	0	22	bursite		MSSA
	0	56	bursite	1	MSSA
Cipro	0	78	bursite		ABS
Tienam, Augmentin	0	82	abces	0	P. aeruginosa-R	MSSA
	0	48	ulcer/scar		S. dysgalactiae	Pasteurella sp
	1	44	arthrite		ABS
	0	66.2615	ulcer/scar	1	SCN-R	SNCMS
Augmentin	0	48	abces		MSSA
	1	65	arthrite	1	S. pneumoniae
	1	34	Foot osteomyelitis	1	MSSA
Augmentin	1	75	tibia osteomyelitis	1	ABS
Kefzol	1	89	PTH	0	MSSA
	1	59	abces		MSSA
	0	60	bursite		MSSA
	0	28	arthrite	0	MSSA
Zinacef	0	77.3142	nail		E. faecalis
Vanco	0	84	abces		P. acnes
Floxa	0	23	abces		S. constellatus
	0	30	abces		Anaerobes	Gram-positive
	0	31	abces		MSSA
	0	32	abces		S. pyogenes	MSSA
	0	32	abces		S. pyogenes
	0	35	abces		S. anginosus	MSSA
	0	54	abces		S. lugdunensis
	0	72	abces	1	MSSA	E. faecium
	1	32.616	cellulitis/phlegmona		S. dysgalactiae
	1	28	abces		MSSA
	0	54	non foot OM	0	MSSA
	0	42.3518	nail	1	MSSA
	0	69.2539	nail		E. coli
Augmentin	0	56	bursite		S. agalactiae
	1	65	abces		ABS
Augmentin	0	42	abces		MSSA
	1	93.8234	Foot osteomyelitis		MRSA	E. faecalis
	0	20.449	tibia osteomyelitis	0	E. cloacae
	1	66.2697	cellulitis/phlegmona		MSSA
	0	59	bursite		MSSA
	0	62	bursite	1	MSSA
	1	74.9405	abces		Streptococcus
Floxa	1	30	abces		MSSA
	0	74	nail		S. epidermidis
	0	79	nail	0	MSSA
	1	63	ulcer/scar	1	MSSA
	1	39.3374	plate		MSSA
	0	83	tibia osteomyelitis		MRSA
	1	83.2389	nail	0	MRSA
	0	73.8727	nail	1	MSSA
	1	65	nail	1	ABS
	0	91	Foot osteomyelitis		S. anginosus	E. cloacae
Ro	0	91	PIN		MRSA
	0	38.6585	tibia osteomyelitis		S. epidermidis
	1	77.9904	nail		MRSA
	1	57.6865	abces		S. capitis
	1	86	bursite		MSSA
	0	49	non foot OM		MSSA
	0	81.0595	nail		MRSA
Augmentin	0	51.0746	tibia osteomyelitis	0	P. aeruginosa	K. pneumoniae
	0	49	abces	1	MSSA	S. anginosus
	1	58	abces	0	flore mixte
	1	33	abces	0	S. pyogenes
Dala	1	68	abces		ABS
	1	28	ulcer/scar		S. epidermidis
Augmentin	0	45	abces		S. constellatus	flore orale
	0	43	arthrite	1	MSSA
	0	25	bursite	1	S. pyogenes
	0	26	bursite		ABS
	0	32	abces	0	S. pyogenes
	1	91.4962	arthrite		ABS
	0	25	arthrite		MSSA
	0	50.9021	nail	1	MSSA
Augmentin	0	21	abces	1	P. acnes	S. warneri-R
	1	82	nail		ABS
	1	31	bursite		MSSA
	1	80.2081	abces		MRSA
Cipro, Rifa	1	58	Foot osteomyelitis		MSSA	S. maltophilia
	0	58	Foot osteomyelitis		E. coli	MSSA
Augmentin	1	55	abces		MSSA	E. cloacae
	0	65	amputation stump		MSSA
	0	54	ulcer/scar	0	MSSA
	0	81	abces		MSSA
	0	34	spondylodiscitis	1	S. constellatus
Augmentin	0	32	plate	1	P. acnes
	0	57	ulcer/scar		S. epidermidis
Augmentin	1	30	abces		E. coli
	0	58	abces		E. faecalis
Augmentin	0	74.5024	cellulitis/phlegmona		ABS
	0	54	abces		ABS
	0	43	tibia osteomyelitis	0	MSSA
	0	25	bursite	1	MSSA
	0	30	abces		Streptococcus
	0	34	decubitus		S. aureus
Augmentin	0	20.9993	cellulitis/phlegmona		S. marcescens
	0	26	nail	1	S. pyogenes
	1	25	bursite		MSSA
Augmentin	0	27	cellulitis/phlegmona		P. multocida	MSSA
	0	60	cellulitis/phlegmona		S. alpha-hemolytique	Abiotrophia defectiva
Tavanic	0	69	abces	1	S. epidermidis-S
	1	75	abces		S. epidermidis
	1	79.3922	nail	0	MRSA	E. coli
Augmentin	0	76	non foot OM		S. constellatus	S. parasanguinis
	0	41	tibia osteomyelitis	1	S. epidermidis
Dala	0	41	PIN		MSSA	Corynebacterium
	1	64	tibia osteomyelitis		P. aeruginosa	MSSA
	0	55	bursite		MSSA
Augmentin	1	37.4264	abces	0	SCN
Ro	1	37	non foot OM		S. epidermidis
atb XXX	1	54	non foot OM		E. coli
Augmentin	1	39	Foot osteomyelitis		MSSA
Augmentin	0	29	abces		S. aureus
	1	30	abces		S. intermedius
	1	29	abces		Clostridium
	1	30	abces		S. constellatus
	0	52	cellulitis/phlegmona		MSSA
	1	76.1314	nail	0	MRSA
	0	75	bursite		MSSA
	0	66	decubitus		E. coli	S. constellatus
	0	78	arthrite	1	MSSA
Tienam, Cipro, dala	0	52	amputation stump		M. morganii	S. sanguinis
	1	73	abces		CA-MRSA
	0	37	bursite	1	S. beta-hémolytique groupe G
	0	57	bursite		E. coli
	0	46	bursite		MSSA
Cipro, Floxa	1	60	abces		MRSA
Cipro	1	29	ulcer/scar		MSSA
Augmentin	1	63.7782	cellulitis/phlegmona		ABS
	0	45	Foot osteomyelitis	1	S. dysgalactiae	S. alpha-hemolytique
Augmentin	1	70	bursite	1	MSSA
atb XXX	1	77.5332	nail	1	ABS
	0	90.9624	nail	0	MRSA
	0	44	non foot OM		MSSA
	0	92	bursite		E. faecalis
atb XXX	0	50	hematoma		P. aeruginosa	S. epidermidis
	1	62.8172	nail	1	SCN
	0	75	arthrite		ABS
	1	91	bursite		Enterobacter (type Leclercia)
Augmentin	1	63	abces		MSSA	P. multocida
Augmentin	0	71	cellulitis/phlegmona	1	MSSA	E. cloacae, E. faecalis
Tiena, Dala, Augmentin	0	38	fasciitis		Rothia
Augmentin	0	29	bursite		MSSA
Cipro, Rifa	0	39.8001	Foot osteomyelitis		ABS
Augmentin	1	53	abces		E. cloacae
	0	75	ulcer/scar		MSSA
Vanco, Tazobac, Augmentin	0	83	arthrite		E. faecalis
	0	40	abces		MSSA
Augmentin	0	35	abces		K. pneumoniae
	0	65	bursite		ABS
Augmentin	1	67	abces	1	ABS
	0	49	bursite		MSSA	S. pyogenes
	0	18	non foot OM		S. epidermidis
Kefzol	0	81	other prostheses	1	P. aeruginosa	E. faecalis
	0	52	tibia osteomyelitis	1	SCN	SCN
atb XXX	1	47	arthrite		S. pyogenes
	0	69.4292	nail	1	SCN
	0	42	bursite		MSSA
	0	67	other material	0	Propionibacterium avidum	S. epidermidis
Dala	0	63	other material	0	MRSA
	0	30	non foot OM		P. aeruginosa
	0	52	cellulitis/phlegmona		MSSA
atb XXX	0	48	cellulitis/phlegmona		MSSA
Augmentin	1	36	bursite		ABS
	0	30	abces		MSSA
	0	66	ulcer/scar	0	MSSA	Streptococcus G
Fortam, Tavanic	0	81	ulcer/scar	0	P. aeruginosa-S	S. epidermidis
Augmentin	0	19	nail	0	E. faecium	E. cloacae complex
	0	69.0157	nail		MSSA
Pristinamcin	0	36	abces		P. multocida
	0	34	abces		MSSA
	1	42	ulcer/scar		MRSA	flore mixte
	1	40.9336	cellulitis/phlegmona		MSSA
	1	52.063	plate	1	MSSA
	1	54	abces	0	MSSA
	0	92.1342	nail	0	ABS
	0	49	Foot osteomyelitis		S. epidermidis
Augmentin	0	73	hematoma	0	MSSA
Augmentin	0	58	abces	0	E. coli-S	E. faecium
Tienam	0	24	fasciitis		S. anginosus	Arcanobacterium
	1	49.4949	abces	0	MSSA
[truncated: 481 more rows]
